# Supplementary material for: Exploiting human and mouse transcriptomic data: Identification of circadian genes and pathways influencing health
Source: Bioessays. 2015 Mar 14;37(5):544–56. doi: 10.1002/bies.201400193 (PMC5031210; doi:10.1002/bies.201400193)
Supplement: Supplementary file 1 — Table S1: Circadian rhythmicity of genes in human and mouse samples. [file BIES-37-544-s001.xls]

## Sheet: Sheet1
Supplementary Table 1: Circadian rhythmicity of genes in human and mouse samples.
Key for samples: 1 indicates rhythmic, 0 indicates arrhythmic;
A: Akashi follicle (240 genes), B: Archer D1 (1395 genes);
C: Archer D2 (228 genes); D: Hughes (1111 genes); E: Li Human brain (916 genes);
F: Moller-Levet SE (1855 genes); G: Moller-Levet SR (1480 genes);
H: Barclay rhythmic control classes123 (3231 genes);
I: Barclay rhythmic TSR classes126 (2461 genes);
J: Maret Table3 Control Condition (1654 genes); K: Maret Table4 Sleep Deprivation (340 genes);
L: Hogenesch Adrenal gland (1052 genes); M: Hogenesch Aorta (873 genes);
N: Hogenesch BrainStem (693 genes); O: Hogenesch Brown fat (1492 genes);
P: Hogenesch Cerebellum (726 genes); Q: Hogenesch Heart (1187 genes);
R: Hogenesch Hypothalamus (642 genes); S: Hogenesch Kidney (2603 genes);
T: Hogenesch Liver (3186 genes); U: Hogenesch Lung (2327 genes);
V: Hogenesch Skeletal Muscle (733 genes); W: Hogenesch white fat (856 genes).
Human_Gene_Symbol	Mouse_Gene_Symbol	Total_Human_lists	Total_Mouse_lists	Percentage_of_All_Human_lists	Percentage_of_Human_Blood_Lists	Percentage_of_Mouse_Samples	Percentage_of_all_samples	A	B	C	D	E	F	G	H	I	J	K	L	M	N	O	P	Q	R	S	T	U	V	W
NR1D1	Nr1d1	6	16	85.7143	75	100	95.6522	1	0	1	1	1	1	1	1	1	1	1	1	1	1	1	1	1	1	1	1	1	1	1
NR1D2	Nr1d2	6	16	85.7143	100	100	95.6522	1	1	1	1	0	1	1	1	1	1	1	1	1	1	1	1	1	1	1	1	1	1	1
PER3	Per3	6	15	85.7143	75	93.75	91.3043	1	1	0	1	1	1	1	1	0	1	1	1	1	1	1	1	1	1	1	1	1	1	1
ARNTL	Arntl	5	16	71.4286	75	100	91.3043	0	1	0	1	1	1	1	1	1	1	1	1	1	1	1	1	1	1	1	1	1	1	1
PER2	Per2	5	16	71.4286	75	100	91.3043	0	1	0	1	1	1	1	1	1	1	1	1	1	1	1	1	1	1	1	1	1	1	1
PER1	Per1	5	15	71.4286	50	93.75	86.9565	1	0	0	1	1	1	1	1	0	1	1	1	1	1	1	1	1	1	1	1	1	1	1
TSPAN4	Tspan4	4	16	57.1429	75	100	86.9565	0	1	0	0	1	1	1	1	1	1	1	1	1	1	1	1	1	1	1	1	1	1	1
NPAS2	Npas2	3	15	42.8571	75	93.75	78.2609	0	1	0	0	0	1	1	1	1	1	1	1	1	1	1	1	1	0	1	1	1	1	1
DBP	Dbp	2	16	28.5714	0	100	78.2609	0	0	0	1	1	0	0	1	1	1	1	1	1	1	1	1	1	1	1	1	1	1	1
NFIL3	Nfil3	4	13	57.1429	50	81.25	73.913	0	1	0	1	1	0	1	1	0	1	1	1	1	0	1	1	1	0	1	1	1	1	1
TEF	Tef	2	15	28.5714	25	93.75	73.913	0	1	0	1	0	0	0	1	1	1	1	1	1	1	1	1	1	0	1	1	1	1	1
USP2	Usp2	1	16	14.2857	0	100	73.913	0	0	0	0	1	0	0	1	1	1	1	1	1	1	1	1	1	1	1	1	1	1	1
TSC22D3	Tsc22d3	1	15	14.2857	25	93.75	69.5652	0	0	0	0	0	1	0	1	0	1	1	1	1	1	1	1	1	1	1	1	1	1	1
CRY1	Cry1	2	13	28.5714	0	81.25	65.2174	0	0	0	1	1	0	0	1	1	1	1	1	1	0	1	0	1	0	1	1	1	1	1
FKBP5	Fkbp5	2	13	28.5714	50	81.25	65.2174	0	0	0	0	0	1	1	1	1	1	1	1	1	0	1	1	1	0	1	1	1	0	1
HLF	Hlf	1	14	14.2857	0	87.5	65.2174	0	0	0	1	0	0	0	1	0	1	1	1	1	1	1	1	1	0	1	1	1	1	1
MMP14	Mmp14	1	14	14.2857	0	87.5	65.2174	0	0	0	1	0	0	0	1	1	1	1	0	1	1	1	1	1	1	1	0	1	1	1
DGAT2	Dgat2	2	12	28.5714	50	75	60.8696	0	0	0	0	0	1	1	1	1	1	1	0	0	1	1	1	1	0	1	1	1	0	1
CLOCK	Clock	1	13	14.2857	25	81.25	60.8696	0	0	0	0	0	0	1	1	1	1	0	1	1	0	1	1	1	0	1	1	1	1	1
SLC6A6	Slc6a6	5	8	71.4286	100	50	56.5217	0	1	1	1	0	1	1	0	1	0	0	1	1	1	1	0	1	0	0	0	1	0	1
BHLHE41	Bhlhe41	2	11	28.5714	0	68.75	56.5217	0	0	0	1	1	0	0	0	0	0	0	1	1	0	1	1	1	1	1	1	1	1	1
PFKFB3	Pfkfb3	2	11	28.5714	50	68.75	56.5217	0	0	0	0	0	1	1	1	0	1	0	1	1	0	1	0	1	0	1	1	1	1	1
STK35	Stk35	1	12	14.2857	0	75	56.5217	0	0	0	1	0	0	0	1	1	0	0	1	1	0	1	1	1	0	1	1	1	1	1
MKNK2	Mknk2	4	8	57.1429	75	50	52.1739	0	0	1	1	0	1	1	1	1	0	0	0	1	0	1	0	1	0	1	1	1	0	0
CRY2	Cry2	2	10	28.5714	25	62.5	52.1739	0	1	0	1	0	0	0	1	0	1	0	1	1	0	1	1	1	0	1	0	1	1	0
FAM49A	Fam49a	2	10	28.5714	50	62.5	52.1739	0	0	0	0	0	1	1	1	1	0	0	1	1	0	1	0	1	0	1	0	1	1	1
A_32_P79707	Litaf	1	11	14.2857	25	68.75	52.1739	0	0	0	0	0	1	0	0	0	1	1	1	1	0	1	1	1	0	1	1	1	0	1
HSP90AA1	Hsp90aa1	1	11	14.2857	0	68.75	52.1739	0	0	0	1	0	0	0	1	0	1	0	1	1	0	1	0	0	1	1	1	1	1	1
LITAF	Litaf	1	11	14.2857	25	68.75	52.1739	0	0	0	0	0	1	0	0	0	1	1	1	1	0	1	1	1	0	1	1	1	0	1
MTHFD1L	Mthfd1l	1	11	14.2857	0	68.75	52.1739	0	0	0	1	0	0	0	0	0	1	1	1	1	0	0	1	1	1	1	1	1	0	1
SLC16A1	Slc16a1	1	11	14.2857	0	68.75	52.1739	0	0	0	0	1	0	0	0	0	1	0	0	1	1	1	1	1	1	1	1	1	0	1
STIP1	Stip1	1	11	14.2857	0	68.75	52.1739	0	0	0	1	0	0	0	1	0	1	0	1	1	1	1	0	0	1	1	1	1	0	1
GABARAPL1	Gabarapl1	3	8	42.8571	75	50	47.8261	0	1	1	0	0	1	0	1	1	0	0	1	1	0	1	0	0	0	1	1	0	0	1
FBXO21	Fbxo21	2	9	28.5714	50	56.25	47.8261	0	1	0	0	0	1	0	1	1	0	0	1	1	1	1	0	0	0	1	1	0	0	1
AK3	Ak3	1	10	14.2857	25	62.5	47.8261	0	0	0	0	0	1	0	0	0	1	1	0	0	1	1	1	1	0	1	1	1	0	1
CIRBP	Cirbp	1	10	14.2857	0	62.5	47.8261	1	0	0	0	0	0	0	0	0	1	1	1	1	1	1	0	1	1	1	1	0	0	0
PRR13	Prr13	1	10	14.2857	25	62.5	47.8261	0	0	0	0	0	1	0	1	1	0	0	1	1	0	1	0	1	0	0	1	1	1	1
ITPK1	Itpk1	5	5	71.4286	75	31.25	43.4783	0	1	0	1	1	1	1	1	0	0	0	0	1	0	1	0	0	0	0	1	1	0	0
FAM126B	Fam126b	4	6	57.1429	100	37.5	43.4783	0	1	1	0	0	1	1	1	0	0	0	0	0	1	0	0	0	1	0	1	1	1	0
MPZL1	Mpzl1	4	6	57.1429	100	37.5	43.4783	0	1	1	0	0	1	1	0	0	0	0	1	0	0	0	0	1	1	1	1	1	0	0
FAM101B	Fam101b	3	7	42.8571	50	43.75	43.4783	0	0	0	1	0	1	1	0	0	0	0	0	1	0	1	0	1	0	1	0	1	1	1
XPA	Xpa	3	7	42.8571	50	43.75	43.4783	1	1	0	0	0	1	0	0	0	1	0	1	0	1	1	0	1	0	1	1	0	0	0
ACSL1	Acsl1	2	8	28.5714	50	50	43.4783	0	0	0	0	0	1	1	0	0	0	0	1	1	0	1	1	0	0	1	1	1	0	1
ARHGAP29	Arhgap29	2	8	28.5714	0	50	43.4783	0	0	0	1	1	0	0	1	1	1	0	0	0	0	1	0	1	0	1	0	0	1	1
CD93	Cd93	2	8	28.5714	50	50	43.4783	0	1	0	0	0	1	0	1	0	1	1	0	0	0	0	0	1	1	1	0	0	1	1
SH3PXD2A	Sh3pxd2a	2	8	28.5714	50	50	43.4783	0	0	0	0	0	1	1	1	1	0	0	1	1	0	1	0	0	0	0	1	0	1	1
SLC20A2	Slc20a2	2	8	28.5714	50	50	43.4783	0	0	0	0	0	1	1	1	0	1	1	1	0	1	0	0	0	0	1	1	1	0	0
ST3GAL4	St3gal4	2	8	28.5714	50	50	43.4783	0	0	0	0	0	1	1	1	0	0	0	1	1	1	1	0	0	1	1	0	0	0	1
TP53I11	Trp53i11	2	8	28.5714	50	50	43.4783	0	0	0	0	0	1	1	1	0	0	0	0	1	0	0	1	1	0	0	1	1	1	1
UBR2	Ubr2	2	8	28.5714	50	50	43.4783	0	0	0	0	0	1	1	1	0	0	0	1	1	0	1	0	1	0	0	1	1	0	1
ARHGAP24	Arhgap24	1	9	14.2857	0	56.25	43.4783	1	0	0	0	0	0	0	1	1	0	0	0	1	0	1	0	1	0	1	1	1	0	1
FBN1	Fbn1	1	9	14.2857	0	56.25	43.4783	0	0	0	0	1	0	0	1	0	0	0	1	0	0	1	1	1	0	1	0	1	1	1
GRK5	Grk5	1	9	14.2857	0	56.25	43.4783	0	0	0	1	0	0	0	1	1	0	0	0	1	0	1	0	0	0	1	1	1	1	1
HSPH1	Hsph1	1	9	14.2857	0	56.25	43.4783	0	0	0	1	0	0	0	1	0	0	0	1	0	1	1	1	0	1	1	1	0	0	1
MCAM	Mcam	1	9	14.2857	0	56.25	43.4783	0	0	0	1	0	0	0	0	0	1	0	1	0	1	1	1	1	1	0	0	1	1	0
NAMPT	Nampt	1	9	14.2857	25	56.25	43.4783	0	0	0	0	0	1	0	1	1	0	0	1	0	0	1	0	1	0	1	1	1	0	1
SLC2A1	Slc2a1	1	9	14.2857	0	56.25	43.4783	0	0	0	1	0	0	0	0	1	1	1	0	0	1	0	1	1	0	1	1	1	0	0
TOR1AIP2	Tor1aip2	1	9	14.2857	0	56.25	43.4783	0	0	0	1	0	0	0	0	1	1	0	1	1	0	1	0	1	0	1	1	1	0	0
HNRPDL	Hnrpdl	4	5	57.1429	100	31.25	39.1304	0	1	1	0	0	1	1	0	0	1	0	0	0	1	0	0	1	0	1	1	0	0	0
TMEM140	Tmem140	4	5	57.1429	100	31.25	39.1304	0	1	1	0	0	1	1	1	0	0	0	1	0	0	1	0	0	0	0	0	1	1	0
ARHGAP26	Arhgap26	3	6	42.8571	75	37.5	39.1304	0	1	0	0	0	1	1	1	0	0	0	1	0	0	0	0	1	0	1	1	1	0	0
ATP10A	Atp10a	3	6	42.8571	50	37.5	39.1304	0	0	0	0	1	1	1	0	0	1	1	0	0	1	1	1	0	1	0	0	0	0	0
FAM102A	Fam102a	3	6	42.8571	50	37.5	39.1304	0	0	0	1	0	1	1	1	0	0	0	0	0	1	1	0	0	0	1	1	1	0	0
LDLR	Ldlr	3	6	42.8571	50	37.5	39.1304	0	1	1	0	1	0	0	1	0	0	0	0	1	0	0	0	1	0	1	1	0	1	0
THBD	Thbd	3	6	42.8571	75	37.5	39.1304	0	1	0	0	0	1	1	0	0	1	0	0	0	1	0	0	1	1	1	0	0	0	1
APCDD1	Apcdd1	2	7	28.5714	50	43.75	39.1304	0	0	0	0	0	1	1	0	0	1	0	0	0	1	1	1	1	1	0	0	1	0	0
C6orf192	1110021L09Rik	2	7	28.5714	50	43.75	39.1304	0	0	0	0	0	1	1	0	0	0	0	1	1	0	1	1	0	0	1	1	0	0	1
HBP1	Hbp1	2	7	28.5714	50	43.75	39.1304	0	0	0	0	0	1	1	1	1	0	0	0	0	0	1	0	1	0	0	1	0	1	1
L3MBTL3	L3mbtl3	2	7	28.5714	50	43.75	39.1304	0	0	1	0	0	1	0	0	0	1	0	1	0	1	0	0	0	1	1	1	1	0	0
MKL2	Mkl2	2	7	28.5714	25	43.75	39.1304	0	0	0	1	0	1	0	1	1	0	0	0	1	0	1	1	0	0	1	1	0	0	0
UBXN2B	Ubxn2b	2	7	28.5714	50	43.75	39.1304	0	0	0	0	0	1	1	1	0	0	0	1	0	1	1	0	0	0	1	1	1	0	0
C8orf40	AI316807	1	8	14.2857	25	50	39.1304	0	1	0	0	0	0	0	1	0	0	0	0	1	0	1	0	1	1	1	1	0	0	1
CACYBP	Cacybp	1	8	14.2857	0	50	39.1304	0	0	0	1	0	0	0	0	0	1	0	1	1	1	1	0	0	0	1	1	0	0	1
CXCL12	Cxcl12	1	8	14.2857	0	50	39.1304	0	0	0	0	1	0	0	0	1	1	1	0	0	1	0	0	0	0	1	1	1	0	1
FAM76A	Fam76a	1	8	14.2857	25	50	39.1304	0	1	0	0	0	0	0	1	1	0	0	1	1	0	1	0	0	0	0	0	1	1	1
HSPA8	Hspa8	1	8	14.2857	0	50	39.1304	0	0	0	1	0	0	0	1	0	1	0	1	1	0	1	0	0	0	0	1	1	0	1
LPIN1	Lpin1	1	8	14.2857	25	50	39.1304	0	1	0	0	0	0	0	1	1	0	0	0	0	0	1	0	1	0	1	1	1	1	0
MMP15	Mmp15	1	8	14.2857	25	50	39.1304	0	1	0	0	0	0	0	0	1	0	0	1	0	0	1	0	1	0	1	1	1	0	1
PDCD4	Pdcd4	1	8	14.2857	0	50	39.1304	0	0	0	1	0	0	0	0	0	0	0	1	0	0	1	0	1	0	1	1	1	1	1
PLCE1	Plce1	1	8	14.2857	0	50	39.1304	0	0	0	1	0	0	0	1	0	1	0	0	1	1	1	1	0	1	0	0	0	0	1
PXDN	Pxdn	1	8	14.2857	25	50	39.1304	0	0	1	0	0	0	0	1	0	0	0	1	1	0	1	0	1	0	1	1	1	0	0
RAMP2	Ramp2	1	8	14.2857	0	50	39.1304	1	0	0	0	0	0	0	0	0	1	1	1	1	0	1	1	0	1	0	0	1	0	0
RSAD1	Rsad1	1	8	14.2857	25	50	39.1304	0	0	0	0	0	0	1	0	0	1	1	0	1	0	1	0	1	0	1	0	1	1	0
SNRK	Snrk	1	8	14.2857	0	50	39.1304	0	0	0	0	1	0	0	0	0	0	0	0	1	0	1	1	1	0	1	1	1	1	0
TRA2A	Tra2a	1	8	14.2857	0	50	39.1304	0	0	0	1	0	0	0	1	1	1	1	0	0	1	0	1	0	0	1	1	0	0	0
TRIB1	Trib1	1	8	14.2857	25	50	39.1304	0	0	0	0	0	1	0	1	0	1	0	0	1	0	1	0	1	1	0	1	1	0	0
Z25424	Mknk2	1	8	14.2857	25	50	39.1304	0	0	0	0	0	1	0	1	1	0	0	0	1	0	1	0	1	0	1	1	1	0	0
B4GALT5	B4galt5	6	2	85.7143	100	12.5	34.7826	0	1	1	1	1	1	1	0	0	0	0	0	0	0	0	0	0	0	0	1	1	0	0
AKAP1	Akap1	4	4	57.1429	50	25	34.7826	1	0	0	0	1	1	1	1	0	0	0	0	1	0	1	0	1	0	0	0	0	0	0
FOSL2	Fosl2	4	4	57.1429	75	25	34.7826	0	1	0	1	0	1	1	1	0	1	0	0	0	0	1	0	0	0	0	0	0	0	1
GCA	Gca	4	4	57.1429	100	25	34.7826	0	1	1	0	0	1	1	0	1	0	0	0	0	0	1	0	0	0	0	1	1	0	0
PFKFB4	Pfkfb4	4	4	57.1429	75	25	34.7826	0	1	0	1	0	1	1	0	0	0	0	0	0	0	1	0	0	1	0	1	0	1	0
PIK3IP1	Pik3ip1	4	4	57.1429	50	25	34.7826	1	0	0	1	0	1	1	0	0	0	0	0	1	0	0	0	1	0	0	0	1	0	1
ANXA3	Anxa3	3	5	42.8571	75	31.25	34.7826	0	1	1	0	0	0	1	1	0	0	0	0	1	1	0	1	0	0	1	0	0	0	0
ARID5B	Arid5b	3	5	42.8571	50	31.25	34.7826	0	0	0	1	0	1	1	0	0	1	1	0	0	1	0	1	0	0	0	0	0	1	0
CBS	Cbs	3	5	42.8571	75	31.25	34.7826	0	1	0	0	0	1	1	1	0	0	0	0	0	0	0	0	0	1	1	1	1	0	0
ITGA6	Itga6	3	5	42.8571	50	31.25	34.7826	0	0	0	1	0	1	1	0	0	0	0	1	0	0	1	0	1	0	1	0	0	0	1
NUCKS1	Nucks1	3	5	42.8571	75	31.25	34.7826	0	1	0	0	0	1	1	1	0	0	0	0	0	0	1	0	1	0	0	1	0	0	1
RBM45	Rbm45	3	5	42.8571	75	31.25	34.7826	0	1	0	0	0	1	1	0	0	0	0	1	0	0	0	0	0	0	1	1	1	0	1
CDC42EP4	Cdc42ep4	2	6	28.5714	50	37.5	34.7826	0	1	0	0	0	0	1	1	0	0	0	0	0	1	0	1	1	0	1	0	1	0	0
CDK6	Cdk6	2	6	28.5714	25	37.5	34.7826	0	0	0	0	1	1	0	1	1	0	0	0	1	0	1	0	0	0	1	1	0	0	0
DOCK5	Dock5	2	6	28.5714	50	37.5	34.7826	0	1	0	0	0	1	0	1	0	0	0	0	1	1	0	1	0	1	0	0	1	0	0
MAPKAPK2	Mapkapk2	2	6	28.5714	50	37.5	34.7826	0	0	0	0	0	1	1	1	1	0	0	0	1	0	1	0	0	0	1	1	0	0	0
NF1	Nf1	2	6	28.5714	50	37.5	34.7826	0	1	0	0	0	0	1	1	1	0	0	0	0	1	1	0	1	0	0	0	0	1	0
NT5E	Nt5e	2	6	28.5714	50	37.5	34.7826	0	1	0	0	0	1	0	1	1	0	0	1	0	0	0	0	0	0	1	1	1	0	0
PAQR8	Paqr8	2	6	28.5714	50	37.5	34.7826	0	0	0	0	0	1	1	0	0	1	1	1	0	1	0	1	0	1	0	0	0	0	0
RCL1	Rcl1	2	6	28.5714	50	37.5	34.7826	0	1	0	0	0	1	0	0	0	0	0	1	0	0	1	0	0	1	0	1	0	1	1
AHSA1	Ahsa1	1	7	14.2857	0	43.75	34.7826	0	0	0	0	1	0	0	1	1	1	0	0	0	0	0	0	0	1	1	1	1	0	0
BAIAP2	Baiap2	1	7	14.2857	25	43.75	34.7826	0	1	0	0	0	0	0	0	1	1	0	0	1	0	1	0	0	0	1	1	1	0	0
BTG1	Btg1	1	7	14.2857	0	43.75	34.7826	0	0	0	1	0	0	0	1	0	1	0	0	1	0	0	0	0	0	1	1	0	1	1
CCNG2	Ccng2	1	7	14.2857	25	43.75	34.7826	0	0	0	0	0	1	0	1	0	1	1	1	0	0	1	0	0	0	0	1	0	0	1
CHKA	Chka	1	7	14.2857	0	43.75	34.7826	0	0	0	1	0	0	0	1	1	0	0	1	0	0	0	0	1	1	1	1	0	0	0
DDHD1	Ddhd1	1	7	14.2857	25	43.75	34.7826	0	0	1	0	0	0	0	1	1	0	0	0	1	0	1	0	0	0	1	1	0	0	1
DHCR7	Dhcr7	1	7	14.2857	0	43.75	34.7826	1	0	0	0	0	0	0	0	0	1	1	1	0	1	0	0	0	1	0	1	0	0	1
DHRS9	Dhrs9	1	7	14.2857	25	43.75	34.7826	0	0	0	0	0	1	0	1	1	0	0	0	1	0	1	0	1	0	0	1	0	0	1
ESR1	Esr1	1	7	14.2857	25	43.75	34.7826	0	1	0	0	0	0	0	1	1	0	0	0	1	0	1	0	0	0	1	1	0	0	1
FAM73B	Fam73b	1	7	14.2857	0	43.75	34.7826	0	0	0	1	0	0	0	0	1	0	0	0	1	0	1	0	1	0	0	1	1	1	0
FBXO31	Fbxo31	1	7	14.2857	25	43.75	34.7826	0	0	0	0	0	0	1	1	1	0	0	0	1	0	1	0	0	0	0	1	1	0	1
FZD4	Fzd4	1	7	14.2857	0	43.75	34.7826	0	0	0	0	1	0	0	0	0	0	0	1	1	1	1	0	1	0	0	1	1	0	0
HSP90AB1	Hsp90ab1	1	7	14.2857	0	43.75	34.7826	0	0	0	1	0	0	0	0	0	1	0	1	1	0	1	0	0	0	1	1	1	0	0
LDB1	Ldb1	1	7	14.2857	0	43.75	34.7826	0	0	0	1	0	0	0	1	0	1	0	1	1	0	0	0	0	0	1	0	1	0	1
MAGT1	Magt1	1	7	14.2857	0	43.75	34.7826	1	0	0	0	0	0	0	1	1	0	0	0	0	0	0	1	1	0	1	1	1	0	0
MAP2K3	Map2k3	1	7	14.2857	25	43.75	34.7826	0	1	0	0	0	0	0	1	1	0	0	1	1	0	0	0	0	0	0	1	1	0	1
PPARA	Ppara	1	7	14.2857	0	43.75	34.7826	0	0	0	0	1	0	0	0	0	0	0	1	0	0	1	0	1	0	1	1	1	0	1
PTPRK	Ptprk	1	7	14.2857	25	43.75	34.7826	0	0	0	0	0	1	0	1	1	0	0	1	0	0	0	1	0	0	1	1	1	0	0
RASGRP3	Rasgrp3	1	7	14.2857	25	43.75	34.7826	0	0	0	0	0	1	0	1	0	1	0	0	0	1	0	1	1	0	0	1	1	0	0
RBM3	Rbm3	1	7	14.2857	25	43.75	34.7826	0	1	0	0	0	0	0	1	1	1	0	1	0	0	0	0	0	1	1	0	1	0	0
RHOBTB1	Rhobtb1	1	7	14.2857	25	43.75	34.7826	0	0	0	0	0	1	0	0	0	0	0	0	1	0	1	0	1	0	1	1	1	1	0
SERP1	Serp1	1	7	14.2857	0	43.75	34.7826	0	0	0	0	1	0	0	1	1	0	0	1	1	0	1	0	0	0	1	1	0	0	0
SLC25A10	Slc25a10	1	7	14.2857	0	43.75	34.7826	0	0	0	1	0	0	0	1	1	1	0	0	0	0	1	0	0	1	1	0	1	0	0
SLC29A1	Slc29a1	1	7	14.2857	0	43.75	34.7826	0	0	0	0	1	0	0	1	0	0	0	0	0	1	1	0	1	0	1	1	1	0	0
SLC43A3	Slc43a3	1	7	14.2857	0	43.75	34.7826	1	0	0	0	0	0	0	0	0	0	0	0	1	1	1	0	1	0	1	0	1	1	0
STXBP2	Stxbp2	1	7	14.2857	25	43.75	34.7826	0	0	0	0	0	1	0	1	1	0	0	0	1	0	1	0	1	0	1	1	0	0	0
TINAGL1	Tinagl1	1	7	14.2857	0	43.75	34.7826	0	0	0	1	0	0	0	0	1	0	0	1	0	0	1	0	1	0	1	0	1	0	1
TUBGCP4	Tubgcp4	1	7	14.2857	0	43.75	34.7826	0	0	0	0	1	0	0	1	0	0	0	0	0	1	0	1	0	1	1	1	1	0	0
USP54	Usp54	1	7	14.2857	0	43.75	34.7826	1	0	0	0	0	0	0	0	0	1	1	0	0	1	0	0	1	0	0	1	1	1	0
WDR6	Wdr6	1	7	14.2857	0	43.75	34.7826	0	0	0	1	0	0	0	1	0	1	0	0	1	0	1	1	0	0	1	1	0	0	0
XYLT1	Xylt1	1	7	14.2857	0	43.75	34.7826	0	0	0	0	1	0	0	0	0	0	0	0	0	1	0	1	1	0	1	0	1	1	1
CSNK1E	Csnk1e	5	2	71.4286	100	12.5	30.4348	0	1	1	1	0	1	1	0	0	0	0	0	0	0	0	0	1	0	0	0	1	0	0
CCNJL	Ccnjl	4	3	57.1429	100	18.75	30.4348	0	1	1	0	0	1	1	0	0	1	0	0	0	0	0	0	1	0	0	0	1	0	0
DUSP1	Dusp1	4	3	57.1429	75	18.75	30.4348	0	0	1	0	1	1	1	0	0	1	1	0	0	0	0	0	0	0	1	0	0	0	0
EXOSC8	Exosc8	4	3	57.1429	75	18.75	30.4348	0	1	0	1	0	1	1	0	0	0	0	0	0	0	0	0	1	0	1	1	0	0	0
FBLN5	Fbln5	4	3	57.1429	75	18.75	30.4348	0	1	0	0	1	1	1	1	1	0	0	0	0	0	0	0	0	0	1	0	0	0	0
ST6GALNAC2	St6galnac2	4	3	57.1429	100	18.75	30.4348	0	1	1	0	0	1	1	0	0	0	0	1	0	0	1	0	0	0	0	0	1	0	0
ABCE1	Abce1	3	4	42.8571	50	25	30.4348	0	1	0	1	0	0	1	0	1	0	0	0	0	0	0	0	0	0	1	1	0	0	1
DOCK4	Dock4	3	4	42.8571	50	25	30.4348	0	0	0	0	1	1	1	1	0	0	0	0	0	0	0	0	1	0	1	1	0	0	0
DYRK2	Dyrk2	3	4	42.8571	50	25	30.4348	0	1	0	0	1	1	0	0	0	0	0	0	0	0	0	1	1	0	0	1	0	1	0
HNRNPA3	Hnrnpa3	3	4	42.8571	50	25	30.4348	0	0	0	1	0	1	1	1	0	0	0	1	0	0	0	0	0	1	1	0	0	0	0
MEGF9	Megf9	3	4	42.8571	50	25	30.4348	0	0	1	0	1	0	1	0	0	0	0	0	0	0	0	1	0	0	1	1	0	0	1
MINA	Mina	3	4	42.8571	50	25	30.4348	0	1	0	1	0	1	0	0	0	0	0	0	0	0	1	1	0	0	0	1	0	0	1
RAB43	Rab43	3	4	42.8571	50	25	30.4348	0	0	0	1	0	1	1	1	0	0	0	0	0	0	0	0	0	0	1	1	1	0	0
RSAD2	Rsad2	3	4	42.8571	75	25	30.4348	0	1	0	0	0	1	1	1	0	0	0	1	0	0	0	0	0	0	1	1	0	0	0
SRPK2	Srpk2	3	4	42.8571	75	25	30.4348	0	0	1	0	0	1	1	0	1	0	0	0	0	0	1	0	1	0	0	0	0	1	0
ZC4H2	Zc4h2	3	4	42.8571	50	25	30.4348	0	0	0	0	1	1	1	1	0	0	0	0	0	0	0	0	0	0	1	1	0	0	1
A_24_P409750	Plekhg1	2	5	28.5714	50	31.25	30.4348	0	1	0	0	0	1	0	0	0	0	0	1	1	0	1	0	1	0	0	0	0	1	0
A_32_P65157	Acaca	2	5	28.5714	50	31.25	30.4348	0	1	0	0	0	0	1	1	0	0	0	0	0	0	0	0	0	0	1	1	1	1	0
ABCA1	Abca1	2	5	28.5714	50	31.25	30.4348	0	0	0	0	0	1	1	0	0	0	0	0	1	0	1	0	1	0	0	0	1	0	1
ARSA	Arsa	2	5	28.5714	25	31.25	30.4348	0	0	0	0	1	1	0	1	1	0	0	1	0	0	1	0	0	0	0	1	0	0	0
CATSPER2	Catsper2	2	5	28.5714	50	31.25	30.4348	0	0	0	0	0	1	1	1	1	0	0	1	0	0	0	0	0	0	0	1	0	1	0
DACT1	Dact1	2	5	28.5714	50	31.25	30.4348	0	0	0	0	0	1	1	1	1	0	0	0	0	0	0	1	0	0	1	1	0	0	0
EBF1	Ebf1	2	5	28.5714	50	31.25	30.4348	0	0	0	0	0	1	1	1	0	0	0	0	1	0	1	0	0	0	1	0	0	1	0
EIF2C4	Eif2c4	2	5	28.5714	25	31.25	30.4348	0	0	0	0	1	1	0	0	0	1	0	1	0	0	1	0	1	0	0	1	0	0	0
FABP5	Fabp5	2	5	28.5714	50	31.25	30.4348	0	1	0	0	0	1	0	1	0	1	0	0	0	0	0	1	0	1	0	0	1	0	0
FBXL20	Fbxl20	2	5	28.5714	50	31.25	30.4348	0	0	0	0	0	1	1	1	1	0	0	0	0	0	0	0	0	0	1	1	1	0	0
MAP7	Mtap7	2	5	28.5714	25	31.25	30.4348	0	0	0	0	1	1	0	1	0	0	0	0	0	1	0	0	0	1	1	1	0	0	0
MOSPD2	Mospd2	2	5	28.5714	50	31.25	30.4348	0	0	0	0	0	1	1	1	1	0	0	0	0	0	0	0	0	0	1	1	1	0	0
NDEL1	Ndel1	2	5	28.5714	50	31.25	30.4348	0	0	0	0	0	1	1	1	1	0	0	0	0	0	0	0	1	0	1	1	0	0	0
NRP1	Nrp1	2	5	28.5714	0	31.25	30.4348	0	0	0	1	1	0	0	0	1	1	0	0	0	0	0	0	1	0	1	0	1	0	0
PHOSPHO1	Phospho1	2	5	28.5714	50	31.25	30.4348	0	0	0	0	0	1	1	1	0	0	0	0	1	0	1	0	0	0	0	1	1	0	0
PPAP2A	Ppap2a	2	5	28.5714	50	31.25	30.4348	0	0	0	0	0	1	1	1	0	1	0	1	0	0	0	0	0	0	1	1	0	0	0
PRKCA	Prkca	2	5	28.5714	50	31.25	30.4348	0	0	0	0	0	1	1	1	0	1	0	0	0	0	0	0	0	0	0	0	1	1	1
SIRT3	Sirt3	2	5	28.5714	50	31.25	30.4348	0	0	0	0	0	1	1	0	0	0	0	1	1	0	1	0	0	0	1	1	0	0	0
ST5	St5	2	5	28.5714	0	31.25	30.4348	0	0	0	1	1	0	0	1	0	0	0	0	0	0	0	0	1	0	1	1	0	0	1
USP53	Usp53	2	5	28.5714	25	31.25	30.4348	1	1	0	0	0	0	0	0	1	1	0	0	0	1	0	0	0	1	0	0	0	0	1
ZFP161	Zfp161	2	5	28.5714	25	31.25	30.4348	0	0	0	0	1	1	0	1	0	0	0	1	0	0	1	0	1	0	0	0	1	0	0
ZW10	Zw10	2	5	28.5714	0	31.25	30.4348	0	0	0	1	1	0	0	1	0	1	0	0	0	0	0	0	1	0	1	1	0	0	0
A_32_P224992	Mapkapk2	1	6	14.2857	25	37.5	30.4348	0	1	0	0	0	0	0	1	1	0	0	0	1	0	1	0	0	0	1	1	0	0	0
AACS	Aacs	1	6	14.2857	0	37.5	30.4348	0	0	0	0	1	0	0	1	1	0	0	0	1	0	1	0	0	0	0	1	0	0	1
AAK1	Aak1	1	6	14.2857	25	37.5	30.4348	0	0	1	0	0	0	0	0	1	1	0	0	0	0	0	1	1	0	1	0	1	0	0
ABCC5	Abcc5	1	6	14.2857	0	37.5	30.4348	0	0	0	0	1	0	0	0	0	1	0	0	0	1	1	1	0	1	0	0	0	0	1
ADAMTSL4	Adamtsl4	1	6	14.2857	25	37.5	30.4348	0	0	0	0	0	1	0	0	0	0	0	0	1	0	1	0	1	0	0	1	1	1	0
BHLHE40	Bhlhe40	1	6	14.2857	0	37.5	30.4348	0	0	0	0	1	0	0	1	0	0	0	0	0	0	0	1	1	0	1	0	1	1	0
BRI3	Bri3	1	6	14.2857	0	37.5	30.4348	1	0	0	0	0	0	0	1	1	1	0	0	1	0	1	0	0	0	0	1	0	0	0
CCT7	Cct7	1	6	14.2857	0	37.5	30.4348	0	0	0	1	0	0	0	1	1	0	0	1	0	0	0	0	0	1	1	1	0	0	0
CDKAL1	Cdkal1	1	6	14.2857	25	37.5	30.4348	0	1	0	0	0	0	0	1	0	0	0	0	1	0	1	1	0	0	1	1	0	0	0
CHD7	Chd7	1	6	14.2857	0	37.5	30.4348	0	0	0	0	1	0	0	1	0	0	0	0	0	0	0	0	1	0	0	1	1	1	1
CLN6	Cln6	1	6	14.2857	0	37.5	30.4348	0	0	0	1	0	0	0	0	1	1	0	0	1	0	1	0	0	0	0	1	0	0	1
DGAT1	Dgat1	1	6	14.2857	25	37.5	30.4348	0	0	0	0	0	1	0	0	0	1	0	1	1	0	1	0	0	0	1	0	0	1	0
DNM1L	Dnm1l	1	6	14.2857	25	37.5	30.4348	0	0	0	0	0	1	0	1	1	0	0	0	0	0	1	0	0	1	1	1	0	0	0
EIF4B	Eif4b	1	6	14.2857	25	37.5	30.4348	0	0	0	0	0	1	0	1	0	0	0	1	1	0	1	0	0	0	0	1	0	0	1
FAM120C	Fam120c	1	6	14.2857	25	37.5	30.4348	0	0	0	0	0	1	0	1	1	0	0	0	1	0	1	0	0	0	0	1	1	0	0
FDFT1	Fdft1	1	6	14.2857	0	37.5	30.4348	0	0	0	1	0	0	0	0	0	1	0	0	0	0	1	1	0	0	1	1	0	0	1
FLCN	Flcn	1	6	14.2857	25	37.5	30.4348	0	0	0	0	0	1	0	1	1	0	0	0	1	0	1	0	0	0	0	1	1	0	0
GSTM4	Gstm4	1	6	14.2857	25	37.5	30.4348	0	0	0	0	0	1	0	1	0	0	0	1	0	0	0	1	0	0	1	1	1	0	0
GTF2IRD1	Gtf2ird1	1	6	14.2857	0	37.5	30.4348	0	0	0	0	1	0	0	0	0	0	0	0	1	1	1	0	1	0	0	1	0	1	0
HSPA5	Hspa5	1	6	14.2857	0	37.5	30.4348	0	0	0	1	0	0	0	0	0	1	0	0	0	1	0	0	1	1	1	0	1	0	0
HYOU1	Hyou1	1	6	14.2857	0	37.5	30.4348	0	0	0	1	0	0	0	1	0	0	0	0	0	1	0	0	1	0	1	1	1	0	0
IFRD2	Ifrd2	1	6	14.2857	0	37.5	30.4348	0	0	0	0	1	0	0	0	0	0	0	1	1	0	1	0	0	0	0	1	1	0	1
INSIG1	Insig1	1	6	14.2857	0	37.5	30.4348	0	0	0	0	1	0	0	1	0	0	0	0	0	0	0	1	1	0	1	1	0	1	0
KIAA1217	Etl4	1	6	14.2857	0	37.5	30.4348	0	0	0	1	0	0	0	0	0	0	0	0	1	0	1	0	1	0	1	0	1	0	1
KLHDC8A	Klhdc8a	1	6	14.2857	0	37.5	30.4348	0	0	0	0	1	0	0	0	0	1	1	0	0	0	0	1	1	0	1	1	0	0	0
LSS	Lss	1	6	14.2857	0	37.5	30.4348	0	0	0	1	0	0	0	0	1	1	0	1	0	0	0	0	0	0	1	1	1	0	0
MAP4K4	Map4k4	1	6	14.2857	25	37.5	30.4348	0	0	0	0	0	0	1	0	0	0	0	1	1	0	1	0	0	0	0	1	1	0	1
MAPK12	Mapk12	1	6	14.2857	25	37.5	30.4348	0	0	0	0	0	0	1	0	0	1	0	0	1	0	0	0	1	0	1	0	1	0	1
MDFIC	Mdfic	1	6	14.2857	25	37.5	30.4348	0	0	0	0	0	1	0	0	0	1	0	1	1	0	1	0	0	0	0	1	0	0	1
MERTK	Mertk	1	6	14.2857	0	37.5	30.4348	1	0	0	0	0	0	0	0	0	1	1	0	0	0	1	0	0	1	1	0	1	0	0
METTL4	Mettl4	1	6	14.2857	0	37.5	30.4348	0	0	0	0	1	0	0	1	1	1	0	0	0	0	0	1	0	0	1	0	1	0	0
MID1IP1	Mid1ip1	1	6	14.2857	25	37.5	30.4348	0	0	0	0	0	0	1	1	0	1	1	0	0	0	1	0	1	0	0	0	0	1	0
MTHFR	Mthfr	1	6	14.2857	25	37.5	30.4348	0	0	0	0	0	1	0	0	0	0	0	0	1	0	1	0	1	0	1	1	0	0	1
NET1	Net1	1	6	14.2857	25	37.5	30.4348	0	0	0	0	0	1	0	0	0	0	0	1	0	1	0	1	0	1	1	1	0	0	0
PAPOLA	Papola	1	6	14.2857	25	37.5	30.4348	0	0	0	0	0	0	1	0	0	1	0	0	1	1	1	0	0	0	1	0	0	1	0
POMT1	Pomt1	1	6	14.2857	0	37.5	30.4348	1	0	0	0	0	0	0	1	0	0	0	0	1	0	1	0	0	0	0	1	1	0	1
RHBDD2	Rhbdd2	1	6	14.2857	0	37.5	30.4348	0	0	0	1	0	0	0	1	1	0	0	0	0	0	1	0	0	0	1	1	1	0	0
SIDT2	Sidt2	1	6	14.2857	0	37.5	30.4348	0	0	0	1	0	0	0	0	0	0	0	0	1	0	1	0	0	0	1	1	1	0	1
SLC12A7	Slc12a7	1	6	14.2857	0	37.5	30.4348	0	0	0	0	1	0	0	0	1	0	0	1	1	1	1	0	0	0	1	0	0	0	0
SLC5A6	Slc5a6	1	6	14.2857	0	37.5	30.4348	0	0	0	0	1	0	0	0	0	0	0	1	1	0	1	0	0	0	1	1	0	0	1
SLC7A5	Slc7a5	1	6	14.2857	0	37.5	30.4348	0	0	0	1	0	0	0	0	0	1	1	0	0	1	0	1	0	1	1	0	0	0	0
SNAP23	Snap23	1	6	14.2857	25	37.5	30.4348	0	0	0	0	0	0	1	1	0	0	0	1	0	0	1	1	0	0	0	1	1	0	0
SPON2	Spon2	1	6	14.2857	25	37.5	30.4348	0	0	0	0	0	0	1	1	0	0	0	0	0	0	1	0	1	0	0	1	1	0	1
STEAP3	Steap3	1	6	14.2857	0	37.5	30.4348	0	0	0	0	1	0	0	1	0	0	0	0	1	1	1	0	0	0	0	1	1	0	0
TACC2	Tacc2	1	6	14.2857	0	37.5	30.4348	0	0	0	0	1	0	0	1	0	0	0	1	0	0	0	0	1	0	0	1	1	0	1
TCTA	Tcta	1	6	14.2857	0	37.5	30.4348	0	0	0	1	0	0	0	0	1	1	1	0	0	1	0	0	0	1	0	1	0	0	0
TEAD1	Tead1	1	6	14.2857	25	37.5	30.4348	0	1	0	0	0	0	0	0	1	0	0	0	1	0	1	0	1	0	1	0	0	1	0
TLE1	Tle1	1	6	14.2857	0	37.5	30.4348	0	0	0	0	1	0	0	1	1	1	0	0	0	0	0	0	0	0	0	1	1	1	0
TNKS1BP1	Tnks1bp1	1	6	14.2857	0	37.5	30.4348	0	0	0	1	0	0	0	1	1	0	0	0	0	0	1	0	0	0	1	1	1	0	0
TOP1	Top1	1	6	14.2857	0	37.5	30.4348	0	0	0	1	0	0	0	1	0	1	0	0	0	0	0	0	0	1	0	1	1	0	1
TRIM2	Trim2	1	6	14.2857	25	37.5	30.4348	0	0	0	0	0	1	0	1	1	0	0	0	1	0	1	0	0	0	1	1	0	0	0
TUBA4A	Tuba4a	1	6	14.2857	25	37.5	30.4348	0	0	0	0	0	1	0	1	0	0	0	0	0	0	1	1	0	1	1	1	0	0	0
XBP1	Xbp1	1	6	14.2857	0	37.5	30.4348	0	0	0	1	0	0	0	0	1	1	1	0	0	1	0	0	1	0	1	0	0	0	0
ZBTB16	Zbtb16	1	6	14.2857	25	37.5	30.4348	0	0	1	0	0	0	0	1	0	0	0	0	0	1	0	1	1	1	0	0	0	1	0
ADM	Adm	4	2	57.1429	100	12.5	26.087	0	1	1	0	0	1	1	0	0	0	0	0	0	0	0	0	1	0	0	0	1	0	0
BCL2	Bcl2	4	2	57.1429	100	12.5	26.087	0	1	1	0	0	1	1	0	0	1	0	0	0	0	0	0	0	0	0	0	0	1	0
DCAF4	Wdr21	4	2	57.1429	75	12.5	26.087	0	0	1	1	0	1	1	0	0	1	1	0	0	0	0	0	0	0	0	0	0	0	0
OASL	Oasl1	4	2	57.1429	75	12.5	26.087	0	1	0	1	0	1	1	1	0	0	0	0	0	0	0	0	0	0	0	1	0	0	0
SLC22A4	Slc22a4	4	2	57.1429	100	12.5	26.087	0	1	1	0	0	1	1	0	0	0	0	0	1	0	0	0	0	0	1	0	0	0	0
TLE3	Tle3	4	2	57.1429	75	12.5	26.087	0	1	0	0	1	1	1	0	0	0	0	0	0	0	0	0	0	0	1	1	0	0	0
WDFY3	Wdfy3	4	2	57.1429	75	12.5	26.087	0	1	0	0	1	1	1	1	0	0	0	0	0	0	0	0	0	0	0	0	1	0	0
A_32_P78121	Sod2	3	3	42.8571	75	18.75	26.087	0	1	0	0	0	1	1	0	0	0	0	0	0	0	0	0	0	0	0	1	1	0	1
AQP9	Aqp9	3	3	42.8571	75	18.75	26.087	0	1	0	0	0	1	1	0	0	1	0	0	0	0	0	0	0	1	0	1	0	0	0
C10orf2	Peo1	3	3	42.8571	50	18.75	26.087	0	0	0	0	1	1	1	1	0	0	0	0	0	0	0	0	0	0	1	1	0	0	0
CHCHD7	Chchd7	3	3	42.8571	50	18.75	26.087	0	0	0	0	1	1	1	0	0	0	0	0	0	0	1	0	0	0	1	1	0	0	0
DDIT4	Ddit4	3	3	42.8571	50	18.75	26.087	0	0	0	1	0	1	1	1	1	0	0	0	0	0	0	0	0	0	0	1	0	0	0
DDR1	Ddr1	3	3	42.8571	50	18.75	26.087	0	0	0	1	0	1	1	0	0	0	0	0	0	0	1	0	0	0	0	0	1	0	1
DZIP3	Dzip3	3	3	42.8571	50	18.75	26.087	0	0	0	1	0	1	1	0	0	0	0	1	0	0	0	0	1	0	1	0	0	0	0
HAL	Hal	3	3	42.8571	75	18.75	26.087	0	0	1	0	0	1	1	1	1	0	0	0	0	0	0	0	0	0	0	1	0	0	0
HKDC1	Hkdc1	3	3	42.8571	75	18.75	26.087	0	1	0	0	0	1	1	0	0	1	1	0	0	0	0	0	0	0	0	0	1	0	0
ITGA5	Itga5	3	3	42.8571	50	18.75	26.087	0	0	0	1	0	1	1	1	1	0	0	0	0	0	0	0	0	0	0	1	0	0	0
LRRC4	Lrrc4	3	3	42.8571	75	18.75	26.087	0	0	1	0	0	1	1	0	0	0	0	1	0	0	0	0	0	0	1	0	0	0	1
SIPA1L2	Sipa1l2	3	3	42.8571	75	18.75	26.087	0	1	0	0	0	1	1	0	0	1	0	0	0	0	0	0	0	0	0	1	1	0	0
SMAP2	Smap2	3	3	42.8571	75	18.75	26.087	0	1	0	0	0	1	1	0	0	0	0	0	0	0	0	0	1	0	0	1	0	1	0
SYNJ2BP	Synj2bp	3	3	42.8571	75	18.75	26.087	0	1	0	0	0	1	1	0	1	1	0	0	0	0	0	0	0	0	0	1	0	0	0
TCEA3	Tcea3	3	3	42.8571	75	18.75	26.087	0	1	0	0	0	1	1	0	1	1	0	0	0	0	0	0	0	0	0	1	0	0	0
TMEM164	Tmem164	3	3	42.8571	75	18.75	26.087	0	1	0	0	0	1	1	0	0	0	0	0	1	0	1	0	1	0	0	0	0	0	0
TPST1	Tpst1	3	3	42.8571	75	18.75	26.087	0	0	1	0	0	1	1	0	0	0	0	0	0	0	0	0	0	0	0	1	1	0	1
ABCD2	Abcd2	2	4	28.5714	25	25	26.087	0	0	0	0	1	1	0	1	0	0	0	0	0	0	1	0	0	0	1	1	0	0	0
ABHD4	Abhd4	2	4	28.5714	50	25	26.087	0	0	0	0	0	1	1	1	0	0	0	0	0	0	0	0	1	0	0	1	0	1	0
ABLIM2	Ablim2	2	4	28.5714	50	25	26.087	0	0	0	0	0	1	1	0	0	0	0	0	0	0	1	0	0	1	1	0	0	1	0
ADAM17	Adam17	2	4	28.5714	50	25	26.087	0	0	0	0	0	1	1	1	0	0	0	0	0	0	0	0	0	0	1	1	1	0	0
AGK	Agk	2	4	28.5714	50	25	26.087	0	0	0	0	0	1	1	0	0	0	0	0	0	0	1	0	0	0	1	1	0	0	1
ANAPC13	Anapc13	2	4	28.5714	0	25	26.087	0	0	0	1	1	0	0	1	1	0	0	0	0	0	0	0	0	0	0	1	1	0	0
ANKH	Ank	2	4	28.5714	25	25	26.087	0	1	0	1	0	0	0	1	0	0	0	0	0	0	0	0	0	0	1	0	1	0	1
C12orf23	AI597468	2	4	28.5714	50	25	26.087	0	1	0	0	0	1	0	1	0	0	0	0	0	0	1	0	0	0	1	0	0	0	1
C12orf29	4930430F08Rik	2	4	28.5714	0	25	26.087	0	0	0	1	1	0	0	1	0	0	0	0	0	0	0	0	0	0	1	1	1	0	0
CAMK2G	Camk2g	2	4	28.5714	25	25	26.087	1	0	0	0	0	0	1	0	0	1	1	0	0	0	0	1	0	0	0	1	0	0	0
CENPC1	Cenpc1	2	4	28.5714	50	25	26.087	0	0	0	0	0	1	1	0	0	1	1	1	0	0	0	0	0	0	1	0	0	0	0
CRIP2	Crip2	2	4	28.5714	50	25	26.087	0	0	0	0	0	1	1	1	0	1	0	0	0	0	1	0	0	0	0	1	0	0	0
CSRNP1	Csrnp1	2	4	28.5714	50	25	26.087	0	0	0	0	0	1	1	1	1	0	0	1	0	0	0	0	1	0	0	0	0	0	0
DYNLL1	Dynll1	2	4	28.5714	0	25	26.087	1	0	0	1	0	0	0	0	0	1	0	0	0	0	0	0	0	0	1	1	1	0	0
EEF1E1	Eef1e1	2	4	28.5714	25	25	26.087	0	1	0	0	1	0	0	1	0	0	0	0	0	0	0	0	1	0	1	0	0	0	1
FLOT1	Flot1	2	4	28.5714	50	25	26.087	0	0	0	0	0	1	1	1	0	1	0	0	0	0	0	0	0	0	1	0	1	0	0
FNDC3B	Fndc3b	2	4	28.5714	50	25	26.087	0	0	0	0	0	1	1	0	0	1	0	1	0	0	0	0	0	0	1	0	0	0	1
HPS4	Hps4	2	4	28.5714	50	25	26.087	0	0	0	0	0	1	1	1	1	1	0	0	0	0	0	0	0	0	0	1	0	0	0
IARS	Iars	2	4	28.5714	25	25	26.087	0	0	0	1	0	1	0	0	1	0	0	0	0	0	0	0	1	0	1	1	0	0	0
KLF12	Klf12	2	4	28.5714	50	25	26.087	0	0	0	0	0	1	1	1	0	0	0	0	0	1	0	0	0	0	1	1	0	0	0
METTL3	Mettl3	2	4	28.5714	25	25	26.087	0	0	0	0	1	1	0	0	0	1	0	1	0	0	0	0	0	0	1	1	0	0	0
MPI	Mpi	2	4	28.5714	50	25	26.087	0	0	1	0	0	0	1	0	0	0	0	0	0	0	1	0	1	0	0	1	1	0	0
MRTO4	Mrto4	2	4	28.5714	50	25	26.087	0	1	0	0	0	1	0	0	1	0	0	0	0	0	0	1	0	0	0	1	1	0	0
MTA3	Mta3	2	4	28.5714	50	25	26.087	0	0	0	0	0	1	1	0	0	0	0	0	0	0	0	0	1	0	1	1	1	0	0
MVP	Mvp	2	4	28.5714	0	25	26.087	0	0	0	1	1	0	0	1	1	0	0	0	1	0	0	0	0	0	0	0	1	0	0
NARG2	Narg2	2	4	28.5714	50	25	26.087	0	0	1	0	0	1	0	1	1	0	0	0	0	0	0	0	0	0	1	1	0	0	0
NDRG1	Ndrg1	2	4	28.5714	0	25	26.087	0	0	0	1	1	0	0	1	0	0	0	0	0	0	0	0	0	0	1	1	0	0	1
NT5C2	Nt5c2	2	4	28.5714	50	25	26.087	0	0	0	0	0	1	1	1	1	0	0	1	0	0	0	0	1	0	0	0	0	0	0
ORMDL3	Ormdl3	2	4	28.5714	0	25	26.087	1	0	0	1	0	0	0	0	0	0	0	1	1	0	1	0	0	0	0	1	0	0	0
OSGIN2	Osgin2	2	4	28.5714	25	25	26.087	0	0	0	1	0	1	0	0	0	0	0	1	0	0	0	0	0	0	1	1	0	0	1
PDPK1	Pdpk1	2	4	28.5714	25	25	26.087	0	0	0	0	1	1	0	1	1	0	0	0	0	1	0	1	0	0	0	0	0	0	0
PPP2R5A	Ppp2r5a	2	4	28.5714	50	25	26.087	0	0	0	0	0	1	1	1	1	1	0	0	0	0	0	0	0	0	0	0	0	1	0
RAD51C	Rad51c	2	4	28.5714	25	25	26.087	0	1	0	1	0	0	0	0	0	0	0	1	0	0	0	0	0	1	1	1	0	0	0
RERE	Rere	2	4	28.5714	50	25	26.087	0	1	0	0	0	1	0	0	0	0	0	0	1	0	0	0	0	0	1	0	1	0	1
RPL13A	Rpl13a	2	4	28.5714	50	25	26.087	0	1	0	0	0	0	1	0	1	1	1	0	1	0	0	0	0	0	0	0	0	0	0
SLC22A15	Slc22a15	2	4	28.5714	50	25	26.087	0	0	0	0	0	1	1	1	1	0	0	0	0	0	1	0	0	0	0	1	0	0	0
SMARCE1	Smarce1	2	4	28.5714	25	25	26.087	0	0	0	0	1	1	0	1	1	0	0	0	0	0	0	1	0	0	0	1	0	0	0
THEM4	Them4	2	4	28.5714	50	25	26.087	0	0	0	0	0	1	1	0	0	0	0	0	0	0	0	1	1	0	1	0	1	0	0
A_32_P25838	Tnfaip2	1	5	14.2857	25	31.25	26.087	0	1	0	0	0	0	0	0	0	0	0	1	0	0	0	0	1	0	1	1	0	1	0
ACSL4	Acsl4	1	5	14.2857	25	31.25	26.087	0	0	0	0	0	0	1	1	0	0	0	1	0	0	0	0	0	0	1	1	1	0	0
ADAMTS1	Adamts1	1	5	14.2857	25	31.25	26.087	0	0	0	0	0	0	1	1	0	0	0	0	1	0	0	1	0	0	0	0	1	1	0
ADAP2	Adap2	1	5	14.2857	0	31.25	26.087	0	0	0	0	1	0	0	0	0	0	0	1	0	0	0	1	0	0	0	1	1	0	1
AIFM2	Aifm2	1	5	14.2857	25	31.25	26.087	0	0	0	0	0	0	1	0	0	0	0	1	1	0	1	0	0	1	0	0	1	0	0
ALKBH3	Alkbh3	1	5	14.2857	25	31.25	26.087	0	1	0	0	0	0	0	1	0	1	1	0	0	0	0	0	0	0	1	1	0	0	0
ANLN	Anln	1	5	14.2857	0	31.25	26.087	0	0	0	1	0	0	0	0	0	1	1	0	0	1	0	1	0	1	0	0	0	0	0
APLN	Apln	1	5	14.2857	25	31.25	26.087	0	1	0	0	0	0	0	0	0	1	0	0	0	1	0	0	1	0	1	0	0	0	1
ARFGAP1	Arfgap1	1	5	14.2857	0	31.25	26.087	0	0	0	1	0	0	0	1	0	1	1	0	1	0	1	0	0	0	0	0	0	0	0
ARRB1	Arrb1	1	5	14.2857	25	31.25	26.087	0	0	0	0	0	1	0	0	0	0	0	0	0	0	1	0	0	0	1	1	1	1	0
C11orf73	l7Rn6	1	5	14.2857	0	31.25	26.087	0	0	0	0	1	0	0	1	1	0	0	0	0	0	0	0	0	0	1	1	1	0	0
C9orf167	A830007P12Rik	1	5	14.2857	0	31.25	26.087	0	0	0	0	1	0	0	1	0	1	1	1	0	0	0	0	0	0	0	0	0	1	0
CCL11	Ccl11	1	5	14.2857	0	31.25	26.087	0	0	0	0	1	0	0	0	0	0	0	1	1	0	1	0	1	0	0	0	0	1	0
CD200	Cd200	1	5	14.2857	25	31.25	26.087	0	0	0	0	0	1	0	0	0	0	0	1	0	0	1	0	1	0	1	0	1	0	0
CPNE2	Cpne2	1	5	14.2857	25	31.25	26.087	0	0	0	0	0	1	0	1	0	1	0	0	0	0	1	1	0	0	0	0	0	0	1
CR622342	Hnrpdl	1	5	14.2857	25	31.25	26.087	0	0	0	0	0	0	1	0	0	1	0	0	0	1	0	0	1	0	1	1	0	0	0
CRYAB	Cryab	1	5	14.2857	0	31.25	26.087	0	0	0	0	1	0	0	0	0	1	1	0	0	1	0	1	0	0	0	0	0	0	1
CYP2B6	Cyp2b10	1	5	14.2857	25	31.25	26.087	0	1	0	0	0	0	0	1	0	0	0	0	1	0	1	0	0	0	0	1	1	0	0
DECR2	Decr2	1	5	14.2857	0	31.25	26.087	0	0	0	0	1	0	0	1	1	0	0	0	0	0	1	0	0	0	1	1	0	0	0
DNAJA2	Dnaja2	1	5	14.2857	0	31.25	26.087	0	0	0	0	1	0	0	1	0	0	0	0	0	0	0	0	1	0	1	1	0	0	1
DPY19L3	Dpy19l3	1	5	14.2857	25	31.25	26.087	0	0	0	0	0	0	1	0	0	0	0	1	1	0	0	0	1	0	1	0	1	0	0
ELMO2	Elmo2	1	5	14.2857	0	31.25	26.087	0	0	0	0	1	0	0	0	0	0	0	0	0	1	0	0	1	0	0	1	1	0	1
EML3	Eml3	1	5	14.2857	0	31.25	26.087	0	0	0	1	0	0	0	0	0	0	0	0	1	0	1	1	0	0	1	0	1	0	0
ENST00000442764	Ints3	1	5	14.2857	25	31.25	26.087	0	1	0	0	0	0	0	1	0	0	0	1	0	0	0	0	1	0	1	1	0	0	0
ENY2	Eny2	1	5	14.2857	0	31.25	26.087	0	0	0	0	1	0	0	1	0	1	0	0	1	0	0	0	1	0	1	0	0	0	0
ERBB3	Erbb3	1	5	14.2857	25	31.25	26.087	0	0	0	0	0	0	1	1	0	1	1	0	0	0	0	0	0	0	1	1	0	0	0
ERF	Erf	1	5	14.2857	0	31.25	26.087	0	0	0	1	0	0	0	1	0	0	0	0	1	0	0	0	0	0	1	1	1	0	0
ETV5	Etv5	1	5	14.2857	0	31.25	26.087	0	0	0	0	1	0	0	0	0	1	0	1	1	1	0	0	0	0	1	0	0	0	0
FARSB	Farsb	1	5	14.2857	0	31.25	26.087	0	0	0	1	0	0	0	0	0	0	0	1	0	0	1	0	0	0	1	1	0	0	1
FBXO8	Fbxo8	1	5	14.2857	25	31.25	26.087	0	0	0	0	0	0	1	1	0	0	0	0	1	0	1	0	0	0	0	1	0	0	1
FIBIN	Fibin	1	5	14.2857	25	31.25	26.087	0	1	0	0	0	0	0	0	0	0	0	0	1	1	0	1	1	0	0	0	1	0	0
FJX1	Fjx1	1	5	14.2857	0	31.25	26.087	0	0	0	0	1	0	0	0	0	1	1	0	0	1	0	1	0	0	1	0	0	0	0
FMNL2	Fmnl2	1	5	14.2857	25	31.25	26.087	0	1	0	0	0	0	0	1	1	0	0	0	0	0	0	0	0	0	1	1	1	0	0
GAB1	Gab1	1	5	14.2857	25	31.25	26.087	0	0	0	0	0	1	0	1	0	0	0	0	1	0	1	1	0	0	0	0	0	1	0
GATM	Gatm	1	5	14.2857	25	31.25	26.087	0	0	0	0	0	1	0	1	1	0	0	1	0	0	0	0	0	0	1	1	0	0	0
GLTSCR2	Gltscr2	1	5	14.2857	25	31.25	26.087	0	1	0	0	0	0	0	1	1	0	0	1	0	0	0	0	0	0	0	1	0	0	1
GPR182	Gpr182	1	5	14.2857	25	31.25	26.087	0	0	1	0	0	0	0	0	0	0	0	0	0	1	0	1	1	0	0	1	1	0	0
HIST1H3H	Hist2h3c2	1	5	14.2857	25	31.25	26.087	0	0	0	0	0	1	0	1	0	1	0	1	0	0	0	0	0	0	1	1	0	0	0
HMGCS1	Hmgcs1	1	5	14.2857	0	31.25	26.087	0	0	0	1	0	0	0	0	0	1	0	0	0	1	0	0	0	0	0	1	0	1	1
HMGCS2	Hmgcs2	1	5	14.2857	0	31.25	26.087	0	0	0	0	1	0	0	0	1	0	0	0	0	1	0	1	0	1	0	0	1	0	0
HNRNPL	Hnrnpl	1	5	14.2857	0	31.25	26.087	0	0	0	0	1	0	0	1	0	0	0	0	0	0	0	0	0	0	1	1	1	0	1
HOMER1	Homer1	1	5	14.2857	0	31.25	26.087	0	0	0	0	1	0	0	1	0	1	0	0	0	1	0	0	1	0	1	0	0	0	0
HSPE1	Hspe1	1	5	14.2857	25	31.25	26.087	0	1	0	0	0	0	0	1	1	0	0	1	0	0	0	0	0	0	1	1	0	0	0
KHDRBS3	Khdrbs3	1	5	14.2857	0	31.25	26.087	0	0	0	1	0	0	0	0	0	1	0	1	0	1	0	0	0	1	1	0	0	0	0
MBNL2	Mbnl2	1	5	14.2857	0	31.25	26.087	0	0	0	1	0	0	0	1	0	0	0	0	0	0	1	0	1	0	1	1	0	0	0
MFSD8	Mfsd8	1	5	14.2857	25	31.25	26.087	0	0	0	0	0	1	0	0	0	0	0	0	0	0	1	1	0	1	1	1	0	0	0
MYO1E	Myo1e	1	5	14.2857	0	31.25	26.087	0	0	0	0	1	0	0	0	1	0	0	0	0	0	0	0	1	0	0	1	1	1	0
NIF3L1	Nif3l1	1	5	14.2857	25	31.25	26.087	0	1	0	0	0	0	0	0	0	1	0	0	1	0	0	0	1	0	1	0	0	0	1
NINJ1	Ninj1	1	5	14.2857	25	31.25	26.087	0	0	0	0	0	1	0	0	0	0	0	0	1	0	1	0	1	0	1	1	0	0	0
NKAIN1	Nkain1	1	5	14.2857	0	31.25	26.087	0	0	0	0	1	0	0	0	0	0	0	0	1	0	1	0	0	0	1	0	1	0	1
OPA3	Opa3	1	5	14.2857	0	31.25	26.087	0	0	0	1	0	0	0	0	0	0	0	0	1	0	1	0	1	0	1	1	0	0	0
OSBPL3	Osbpl3	1	5	14.2857	0	31.25	26.087	0	0	0	0	1	0	0	0	0	1	0	0	0	0	0	1	1	0	1	0	1	0	0
PEX1	Pex1	1	5	14.2857	25	31.25	26.087	0	1	0	0	0	0	0	0	1	0	0	0	0	1	0	0	1	1	0	1	0	0	0
PLCB4	Plcb4	1	5	14.2857	0	31.25	26.087	0	0	0	0	1	0	0	0	0	0	0	1	0	0	0	1	1	0	0	0	1	0	1
PNKD	Pnkd	1	5	14.2857	25	31.25	26.087	0	0	0	0	0	0	1	1	0	0	0	0	1	0	1	0	0	0	1	1	0	0	0
PNPLA6	Pnpla6	1	5	14.2857	25	31.25	26.087	0	0	0	0	0	1	0	1	1	0	0	0	0	1	0	0	0	0	1	1	0	0	0
PPAT	Ppat	1	5	14.2857	0	31.25	26.087	0	0	0	1	0	0	0	1	0	0	0	0	0	0	0	0	1	0	0	1	1	1	0
PPM1F	Ppm1f	1	5	14.2857	25	31.25	26.087	0	0	0	0	0	1	0	0	1	0	0	0	1	0	1	0	0	0	0	1	1	0	0
PSMD11	Psmd11	1	5	14.2857	0	31.25	26.087	0	0	0	1	0	0	0	1	0	1	0	0	1	0	0	0	0	0	1	1	0	0	0
RBM25	Rbm25	1	5	14.2857	0	31.25	26.087	0	0	0	0	1	0	0	1	1	0	0	1	0	0	0	0	0	0	1	1	0	0	0
RGS2	Rgs2	1	5	14.2857	25	31.25	26.087	0	0	1	0	0	0	0	0	0	1	1	0	0	0	1	0	0	0	0	0	1	1	0
RHOU	Rhou	1	5	14.2857	0	31.25	26.087	0	0	0	1	0	0	0	1	0	0	0	0	1	0	1	0	0	0	0	1	1	0	0
RNF19B	Rnf19b	1	5	14.2857	25	31.25	26.087	0	0	0	0	0	1	0	1	1	0	0	1	0	0	0	0	0	0	0	1	0	0	1
RNPEP	Rnpep	1	5	14.2857	0	31.25	26.087	0	0	0	0	1	0	0	0	0	1	0	0	1	1	0	0	0	1	0	1	0	0	0
SC4MOL	Sc4mol	1	5	14.2857	0	31.25	26.087	0	0	0	1	0	0	0	0	0	0	0	0	1	0	1	0	1	0	1	0	0	1	0
SERPINB9	Serpinb9	1	5	14.2857	0	31.25	26.087	0	0	0	0	1	0	0	1	0	0	0	0	0	0	0	1	0	0	1	1	0	1	0
SERPINH1	Serpinh1	1	5	14.2857	0	31.25	26.087	0	0	0	0	1	0	0	0	0	1	0	1	0	0	1	1	0	0	0	0	0	0	1
SGPL1	Sgpl1	1	5	14.2857	25	31.25	26.087	0	0	0	0	0	1	0	1	1	0	0	0	1	0	1	0	0	0	0	1	0	0	0
SLC12A4	Slc12a4	1	5	14.2857	0	31.25	26.087	0	0	0	1	0	0	0	1	0	0	0	0	0	0	0	0	1	0	0	1	1	1	0
SLC41A3	Slc41a3	1	5	14.2857	0	31.25	26.087	0	0	0	1	0	0	0	0	0	0	0	0	0	1	1	0	1	0	0	1	0	1	0
SLC43A1	Slc43a1	1	5	14.2857	0	31.25	26.087	0	0	0	1	0	0	0	1	0	0	0	1	1	0	0	0	0	0	0	0	1	1	0
SLCO3A1	Slco3a1	1	5	14.2857	25	31.25	26.087	0	0	0	0	0	0	1	0	0	1	0	0	0	0	0	0	1	0	1	1	1	0	0
SMYD2	Smyd2	1	5	14.2857	0	31.25	26.087	0	0	0	1	0	0	0	0	0	1	1	0	0	0	0	0	1	0	0	1	1	0	0
STEAP4	Steap4	1	5	14.2857	25	31.25	26.087	0	0	0	0	0	0	1	0	1	0	0	0	0	0	1	0	1	0	1	0	0	1	0
STXBP6	Stxbp6	1	5	14.2857	25	31.25	26.087	0	0	1	0	0	0	0	0	1	0	0	1	0	0	0	0	1	0	1	0	0	0	1
TET2	Tet2	1	5	14.2857	25	31.25	26.087	0	0	0	0	0	0	1	1	1	0	0	0	0	0	0	1	0	1	0	1	0	0	0
TEX261	Tex261	1	5	14.2857	25	31.25	26.087	0	1	0	0	0	0	0	1	0	0	0	1	0	0	1	0	1	0	0	1	0	0	0
TFRC	Tfrc	1	5	14.2857	0	31.25	26.087	0	0	0	0	1	0	0	0	0	1	0	1	0	0	0	0	0	0	1	1	1	0	0
THRAP3	Thrap3	1	5	14.2857	0	31.25	26.087	0	0	0	1	0	0	0	1	1	0	0	0	1	0	0	0	0	0	0	1	1	0	0
TLCD1	Tlcd1	1	5	14.2857	0	31.25	26.087	0	0	0	1	0	0	0	0	0	1	0	0	0	1	0	1	0	0	1	0	1	0	0
TMEM100	Tmem100	1	5	14.2857	0	31.25	26.087	1	0	0	0	0	0	0	0	0	1	1	0	0	1	1	0	0	1	0	0	0	0	0
TMTC1	Tmtc1	1	5	14.2857	25	31.25	26.087	0	0	0	0	0	1	0	0	0	0	0	0	1	0	0	0	1	0	1	0	1	0	1
TNS1	Tns1	1	5	14.2857	0	31.25	26.087	0	0	0	1	0	0	0	1	1	0	0	0	0	0	0	1	0	0	0	1	1	0	0
TRNAU1AP	Trnau1ap	1	5	14.2857	25	31.25	26.087	0	1	0	0	0	0	0	1	0	0	0	0	0	1	1	0	0	0	1	1	0	0	0
TSHR	Tshr	1	5	14.2857	0	31.25	26.087	0	0	0	0	1	0	0	0	0	0	0	1	1	0	1	0	0	0	1	0	0	1	0
TSPAN18	Tspan18	1	5	14.2857	25	31.25	26.087	0	0	0	0	0	1	0	0	0	0	0	1	0	0	0	0	1	0	0	1	1	1	0
TTC7B	Ttc7b	1	5	14.2857	0	31.25	26.087	0	0	0	1	0	0	0	1	0	0	0	1	1	0	0	0	0	0	1	1	0	0	0
UBTF	Ubtf	1	5	14.2857	0	31.25	26.087	0	0	0	1	0	0	0	1	0	0	0	0	1	0	1	0	1	0	0	1	0	0	0
XPO1	Xpo1	1	5	14.2857	0	31.25	26.087	0	0	0	1	0	0	0	1	1	1	0	0	0	0	0	0	0	1	1	0	0	0	0
CDCA7L	Cdca7l	4	1	57.1429	75	6.25	21.7391	0	1	0	1	0	1	1	0	0	0	0	0	0	0	0	0	0	0	1	0	0	0	0
EXTL3	Extl3	4	1	57.1429	75	6.25	21.7391	0	1	0	1	0	1	1	0	0	0	0	0	0	0	1	0	0	0	0	0	0	0	0
GK	Gyk	4	1	57.1429	100	6.25	21.7391	0	1	1	0	0	1	1	0	1	0	0	0	0	0	0	0	0	0	0	0	0	0	0
MAL	Mal	4	1	57.1429	100	6.25	21.7391	0	1	1	0	0	1	1	0	0	0	0	0	0	0	0	0	0	0	0	0	1	0	0
MBOAT7	Mboat7	4	1	57.1429	75	6.25	21.7391	0	1	0	1	0	1	1	1	0	0	0	0	0	0	0	0	0	0	0	0	0	0	0
PAICS	Paics	4	1	57.1429	75	6.25	21.7391	0	1	0	1	0	1	1	0	0	0	0	0	0	0	0	0	0	0	0	1	0	0	0
TSR1	Tsr1	4	1	57.1429	75	6.25	21.7391	0	1	0	1	0	1	1	0	0	1	0	0	0	0	0	0	0	0	0	0	0	0	0
ZDHHC18	Zdhhc18	4	1	57.1429	50	6.25	21.7391	0	0	0	1	1	1	1	0	0	0	0	0	0	0	0	0	0	0	0	1	0	0	0
ABHD2	Abhd2	3	2	42.8571	50	12.5	21.7391	0	0	0	1	0	1	1	0	0	0	0	0	0	0	0	0	1	0	0	0	1	0	0
ABHD5	Abhd5	3	2	42.8571	75	12.5	21.7391	0	1	0	0	0	1	1	1	0	0	0	1	0	0	0	0	0	0	0	0	0	0	0
ABLIM1	Ablim1	3	2	42.8571	50	12.5	21.7391	0	0	0	0	1	1	1	1	0	0	0	0	0	0	0	0	0	0	0	1	0	0	0
AMIGO2	Amigo2	3	2	42.8571	50	12.5	21.7391	0	0	0	0	1	1	1	0	0	0	0	0	0	0	0	1	0	0	0	1	0	0	0
BCL6	Bcl6	3	2	42.8571	75	12.5	21.7391	0	0	1	0	0	1	1	0	1	1	0	0	0	0	0	0	0	0	0	0	0	0	0
BIRC3	Birc3	3	2	42.8571	75	12.5	21.7391	0	1	0	0	0	1	1	0	0	0	0	0	0	0	0	0	0	0	1	0	0	1	0
C1orf172	1810019J16Rik	3	2	42.8571	75	12.5	21.7391	0	1	0	0	0	1	1	1	0	0	0	0	0	0	0	0	0	0	0	1	0	0	0
CASK	Cask	3	2	42.8571	50	12.5	21.7391	0	0	0	0	1	1	1	1	1	0	0	0	0	0	0	0	0	0	0	0	0	0	0
CECR6	Cecr6	3	2	42.8571	75	12.5	21.7391	0	1	0	0	0	1	1	0	0	1	0	0	0	0	0	0	0	0	0	0	1	0	0
CYBRD1	Cybrd1	3	2	42.8571	75	12.5	21.7391	0	0	1	0	0	1	1	0	0	0	0	0	0	0	0	0	0	0	1	0	1	0	0
EBAG9	Ebag9	3	2	42.8571	50	12.5	21.7391	0	1	0	0	1	1	0	0	0	1	0	0	0	1	0	0	0	0	0	0	0	0	0
EHMT2	Ehmt2	3	2	42.8571	50	12.5	21.7391	0	0	0	1	0	1	1	0	0	0	0	0	1	0	0	0	0	0	0	0	0	0	1
GAB2	Gab2	3	2	42.8571	75	12.5	21.7391	0	1	0	0	0	1	1	0	0	0	0	0	0	0	0	0	0	0	0	0	0	1	1
GGA2	Gga2	3	2	42.8571	50	12.5	21.7391	0	0	0	0	1	1	1	0	0	0	0	0	0	0	0	0	0	0	1	1	0	0	0
GRASP	Grasp	3	2	42.8571	75	12.5	21.7391	0	1	0	0	0	1	1	0	0	0	0	1	0	0	0	0	0	0	0	0	0	1	0
IL1RAP	Il1rap	3	2	42.8571	50	12.5	21.7391	0	0	0	0	1	1	1	0	0	1	0	0	0	0	0	0	0	0	0	0	0	0	1
JUNB	Junb	3	2	42.8571	50	12.5	21.7391	0	0	0	0	1	1	1	0	0	1	1	0	0	0	0	0	0	0	0	0	0	0	0
KCNJ15	Kcnj15	3	2	42.8571	75	12.5	21.7391	0	1	0	0	0	1	1	0	0	0	0	0	0	0	0	0	0	0	1	0	1	0	0
KCNJ2	Kcnj2	3	2	42.8571	75	12.5	21.7391	0	0	1	0	0	1	1	1	0	0	0	0	0	0	0	0	0	0	0	0	0	0	1
LIN7A	Lin7a	3	2	42.8571	75	12.5	21.7391	0	0	1	0	0	1	1	0	0	1	0	0	0	0	0	0	0	0	1	0	0	0	0
LRP10	Lrp10	3	2	42.8571	75	12.5	21.7391	0	1	0	0	0	1	1	1	0	0	0	0	0	0	1	0	0	0	0	0	0	0	0
LRRN3	Lrrn3	3	2	42.8571	75	12.5	21.7391	0	1	0	0	0	1	1	0	0	1	0	0	0	0	0	0	0	0	0	0	1	0	0
MDM2	Mdm2	3	2	42.8571	25	12.5	21.7391	0	0	0	1	1	1	0	0	1	0	0	0	0	0	0	0	0	0	0	1	0	0	0
NOSIP	Nosip	3	2	42.8571	75	12.5	21.7391	0	1	0	0	0	1	1	0	0	1	0	0	0	0	0	0	0	0	1	0	0	0	0
NR3C2	Nr3c2	3	2	42.8571	75	12.5	21.7391	0	1	0	0	0	1	1	1	0	0	0	0	0	0	0	0	1	0	0	0	0	0	0
PRPS2	Prps2	3	2	42.8571	25	12.5	21.7391	1	0	0	1	0	1	0	1	0	0	0	0	0	0	0	0	0	0	1	0	0	0	0
RHOB	Rhob	3	2	42.8571	50	12.5	21.7391	0	0	0	0	1	1	1	0	0	0	0	0	1	0	0	0	0	0	1	0	0	0	0
RPL22	Rpl22	3	2	42.8571	75	12.5	21.7391	0	1	0	0	0	1	1	0	0	1	0	0	0	0	0	0	0	0	0	0	1	0	0
SLC12A9	Slc12a9	3	2	42.8571	50	12.5	21.7391	0	0	0	1	0	1	1	0	0	1	0	0	0	0	0	0	0	0	1	0	0	0	0
SLC22A23	Slc22a23	3	2	42.8571	75	12.5	21.7391	0	1	0	0	0	1	1	1	0	0	0	0	0	0	0	0	0	0	0	1	0	0	0
SLC35B2	Slc35b2	3	2	42.8571	50	12.5	21.7391	0	1	0	1	0	0	1	0	0	0	0	0	1	0	1	0	0	0	0	0	0	0	0
TRIM25	Trim25	3	2	42.8571	75	12.5	21.7391	0	1	0	0	0	1	1	1	0	0	0	0	0	0	0	0	0	0	0	0	1	0	0
TSPAN2	Tspan2	3	2	42.8571	75	12.5	21.7391	0	0	1	0	0	1	1	0	0	1	0	0	0	0	0	0	0	0	0	0	1	0	0
A_32_P158524	Npepps	2	3	28.5714	50	18.75	21.7391	0	0	0	0	0	1	1	0	0	0	0	1	0	0	0	1	0	1	0	0	0	0	0
ABCG1	Abcg1	2	3	28.5714	50	18.75	21.7391	0	0	0	0	0	1	1	0	0	0	0	1	0	0	0	0	0	0	1	0	0	0	1
ACVR1C	Acvr1c	2	3	28.5714	50	18.75	21.7391	0	0	0	0	0	1	1	0	0	0	0	1	0	0	1	0	0	0	0	0	0	0	1
AF131762	Chst11	2	3	28.5714	50	18.75	21.7391	0	0	0	0	0	1	1	0	0	0	0	0	1	0	1	1	0	0	0	0	0	0	0
AKAP11	Akap11	2	3	28.5714	25	18.75	21.7391	0	0	0	0	1	0	1	0	1	0	0	0	0	0	0	0	0	0	1	1	0	0	0
AKAP13	Akap13	2	3	28.5714	25	18.75	21.7391	0	1	0	0	1	0	0	0	1	0	0	0	0	0	0	0	0	0	0	0	1	0	1
ASB13	Asb13	2	3	28.5714	50	18.75	21.7391	0	0	0	0	0	1	1	1	0	0	0	0	0	0	0	0	0	0	1	1	0	0	0
ASCC3	Ascc3	2	3	28.5714	25	18.75	21.7391	0	0	0	1	0	1	0	0	1	0	0	1	0	0	0	0	0	0	1	0	0	0	0
ASNS	Asns	2	3	28.5714	50	18.75	21.7391	0	0	0	0	0	1	1	0	0	0	0	0	1	0	1	0	0	0	0	0	0	0	1
BANK1	Bank1	2	3	28.5714	50	18.75	21.7391	0	0	0	0	0	1	1	0	0	0	0	0	0	0	1	0	0	0	1	0	0	1	0
BLMH	Blmh	2	3	28.5714	25	18.75	21.7391	0	0	0	0	1	0	1	0	1	0	0	0	0	0	0	0	0	0	1	1	0	0	0
CD38	Cd38	2	3	28.5714	50	18.75	21.7391	0	0	0	0	0	1	1	0	0	0	0	0	0	0	0	1	0	0	0	1	0	1	0
CDC37L1	Cdc37l1	2	3	28.5714	25	18.75	21.7391	0	1	0	0	1	0	0	0	1	1	1	0	0	0	0	0	0	0	0	0	0	0	0
CDC42SE1	Cdc42se1	2	3	28.5714	25	18.75	21.7391	0	0	0	1	0	1	0	0	0	0	0	0	0	0	0	0	0	0	1	1	1	0	0
CHD6	Chd6	2	3	28.5714	50	18.75	21.7391	0	0	0	0	0	1	1	0	1	0	0	0	0	0	0	0	1	0	1	0	0	0	0
CHST8	Chst8	2	3	28.5714	50	18.75	21.7391	0	1	0	0	0	0	1	0	0	1	1	0	0	0	0	0	0	0	0	0	1	0	0
CLYBL	Clybl	2	3	28.5714	50	18.75	21.7391	0	1	0	0	0	1	0	1	1	0	0	0	0	0	0	0	0	0	0	1	0	0	0
CYP2F1	Cyp2f2	2	3	28.5714	50	18.75	21.7391	0	1	0	0	0	0	1	0	0	0	0	0	0	1	0	0	0	0	0	1	0	1	0
DAPK2	Dapk2	2	3	28.5714	50	18.75	21.7391	0	0	0	0	0	1	1	1	0	0	0	0	1	0	1	0	0	0	0	0	0	0	0
DIS3L2	Dis3l2	2	3	28.5714	50	18.75	21.7391	0	0	0	0	0	1	1	1	0	0	0	0	0	0	0	0	0	0	0	1	1	0	0
DOCK10	Dock10	2	3	28.5714	25	18.75	21.7391	0	0	0	1	0	1	0	0	0	0	0	0	1	0	0	1	0	0	1	0	0	0	0
ECE1	Ece1	2	3	28.5714	50	18.75	21.7391	0	0	0	0	0	1	1	1	1	0	0	0	0	0	0	0	0	1	0	0	0	0	0
EIF4E3	Eif4e3	2	3	28.5714	50	18.75	21.7391	0	0	0	0	0	1	1	1	0	0	0	0	0	0	0	1	0	0	1	0	0	0	0
ELL	Ell	2	3	28.5714	50	18.75	21.7391	0	0	0	0	0	1	1	1	0	0	0	0	1	0	0	0	0	0	0	0	0	0	1
ETV6	Etv6	2	3	28.5714	50	18.75	21.7391	0	1	0	0	0	0	1	0	1	0	0	0	0	0	0	0	0	0	1	1	0	0	0
G6PD	G6pdx	2	3	28.5714	50	18.75	21.7391	0	0	0	0	0	1	1	1	0	0	0	0	0	0	0	0	0	0	0	1	0	1	0
GNS	Gns	2	3	28.5714	25	18.75	21.7391	0	0	0	0	1	1	0	1	0	0	0	0	0	0	0	0	1	0	0	1	0	0	0
HIST2H2AA4	Hist2h2aa1	2	3	28.5714	50	18.75	21.7391	0	0	1	0	0	1	0	1	0	0	0	0	0	0	0	0	0	0	1	1	0	0	0
HIVEP2	Hivep2	2	3	28.5714	25	18.75	21.7391	0	1	0	0	1	0	0	0	0	0	0	0	0	0	0	0	0	0	0	0	1	1	1
IL1R1	Il1r1	2	3	28.5714	50	18.75	21.7391	0	0	0	0	0	1	1	0	0	0	0	1	0	0	0	0	0	0	0	0	1	1	0
ITCH	Itch	2	3	28.5714	50	18.75	21.7391	0	0	0	0	0	1	1	1	0	0	0	0	0	0	1	0	0	0	0	1	0	0	0
KANK1	Kank1	2	3	28.5714	25	18.75	21.7391	0	0	0	0	1	1	0	0	0	0	0	0	0	1	0	1	0	1	0	0	0	0	0
KDM6B	Kdm6b	2	3	28.5714	25	18.75	21.7391	0	0	0	0	1	0	1	1	0	0	0	0	0	0	1	0	0	0	0	0	1	0	0
KLF11	Klf11	2	3	28.5714	0	18.75	21.7391	1	0	0	0	1	0	0	0	0	0	0	1	0	0	0	0	0	0	1	0	1	0	0
LONP1	Lonp1	2	3	28.5714	25	18.75	21.7391	0	0	0	1	0	0	1	0	1	0	0	0	1	0	1	0	0	0	0	0	0	0	0
MAOA	Maoa	2	3	28.5714	50	18.75	21.7391	0	0	1	0	0	0	1	0	0	1	0	1	0	0	0	0	0	0	1	0	0	0	0
MCFD2	Mcfd2	2	3	28.5714	0	18.75	21.7391	0	0	0	1	1	0	0	0	0	0	0	0	0	0	0	0	0	0	1	1	1	0	0
MLLT10	Mllt10	2	3	28.5714	25	18.75	21.7391	0	0	0	0	1	0	1	1	1	1	0	0	0	0	0	0	0	0	0	0	0	0	0
MME	Mme	2	3	28.5714	50	18.75	21.7391	0	0	0	0	0	1	1	0	0	0	0	0	0	0	0	0	0	0	0	1	1	0	1
NAT10	Nat10	2	3	28.5714	25	18.75	21.7391	0	1	0	1	0	0	0	0	1	0	0	0	0	0	0	0	0	0	0	1	1	0	0
OPLAH	Oplah	2	3	28.5714	50	18.75	21.7391	0	0	0	0	0	1	1	0	0	0	0	0	0	0	1	0	0	0	1	0	1	0	0
PJA1	Pja1	2	3	28.5714	50	18.75	21.7391	0	0	0	0	0	1	1	1	0	0	0	1	0	0	0	0	0	0	1	0	0	0	0
PNPLA2	Pnpla2	2	3	28.5714	25	18.75	21.7391	0	0	0	0	1	0	1	1	1	0	0	0	0	0	0	0	0	0	0	1	0	0	0
PPAP2C	Ppap2c	2	3	28.5714	0	18.75	21.7391	0	0	0	1	1	0	0	1	0	0	0	0	0	0	1	0	0	0	0	1	0	0	0
PRIM1	Prim1	2	3	28.5714	25	18.75	21.7391	0	1	0	1	0	0	0	1	0	0	0	0	0	0	1	0	0	0	0	1	0	0	0
PRKAR1A	Prkar1a	2	3	28.5714	50	18.75	21.7391	0	0	0	0	0	1	1	0	0	0	0	0	0	0	0	0	1	1	0	1	0	0	0
PYROXD1	Pyroxd1	2	3	28.5714	50	18.75	21.7391	0	1	0	0	0	0	1	1	0	0	0	0	0	0	0	0	0	0	1	1	0	0	0
RPS6KA1	Rps6ka1	2	3	28.5714	25	18.75	21.7391	0	0	0	0	1	1	0	1	0	0	0	0	0	1	0	0	0	1	0	0	0	0	0
RPSA	Rpsa	2	3	28.5714	50	18.75	21.7391	0	1	0	0	0	0	1	0	1	0	0	0	0	0	0	0	0	0	0	1	1	0	0
SLC19A1	Slc19a1	2	3	28.5714	25	18.75	21.7391	0	0	0	1	0	1	0	0	0	1	0	0	0	0	1	0	0	0	0	1	0	0	0
SLC25A36	Slc25a36	2	3	28.5714	50	18.75	21.7391	0	0	0	0	0	1	1	0	0	0	0	0	0	0	0	0	1	0	1	0	0	1	0
SLC4A2	Slc4a2	2	3	28.5714	0	18.75	21.7391	0	0	0	1	1	0	0	1	0	0	0	0	0	0	0	1	0	0	0	0	1	0	0
SLC8A1	Slc8a1	2	3	28.5714	50	18.75	21.7391	0	0	0	0	0	1	1	0	0	0	0	0	0	1	0	0	0	0	1	0	0	1	0
SOD2	Sod2	2	3	28.5714	50	18.75	21.7391	0	0	0	0	0	1	1	0	0	0	0	0	0	0	0	0	0	0	0	1	1	0	1
TASP1	Tasp1	2	3	28.5714	50	18.75	21.7391	0	1	0	0	0	0	1	0	1	0	0	0	0	0	0	0	0	0	1	0	1	0	0
TCN2	Tcn2	2	3	28.5714	50	18.75	21.7391	0	0	0	0	0	1	1	0	0	0	0	0	0	0	1	0	0	0	1	0	1	0	0
TIAM2	Tiam2	2	3	28.5714	50	18.75	21.7391	0	0	0	0	0	1	1	0	0	1	1	0	0	0	0	1	0	0	0	0	0	0	0
TIMP2	Timp2	2	3	28.5714	50	18.75	21.7391	0	1	0	0	0	1	0	0	0	0	0	0	0	0	0	1	0	0	0	0	1	1	0
TLE4	Tle4	2	3	28.5714	50	18.75	21.7391	0	0	0	0	0	1	1	0	0	0	0	0	0	1	0	0	0	0	0	0	1	1	0
TLN1	Tln1	2	3	28.5714	0	18.75	21.7391	0	0	0	1	1	0	0	1	0	0	0	0	0	0	0	0	0	0	1	0	1	0	0
TMEM204	Tmem204	2	3	28.5714	50	18.75	21.7391	0	0	0	0	0	1	1	0	0	0	0	0	1	0	1	0	0	0	0	0	1	0	0
TOMM34	Tomm34	2	3	28.5714	0	18.75	21.7391	1	0	0	1	0	0	0	0	1	0	0	1	0	0	0	0	0	0	1	0	0	0	0
TRA2B	Tra2b	2	3	28.5714	25	18.75	21.7391	0	0	0	1	0	1	0	1	1	0	0	0	0	0	0	0	0	0	0	1	0	0	0
TSPAN13	Tspan13	2	3	28.5714	25	18.75	21.7391	0	1	0	0	1	0	0	0	0	1	0	0	0	1	1	0	0	0	0	0	0	0	0
USP36	Usp36	2	3	28.5714	50	18.75	21.7391	0	0	0	0	0	1	1	0	0	0	0	0	1	0	1	0	0	0	0	0	1	0	0
VNN1	Vnn1	2	3	28.5714	50	18.75	21.7391	0	0	0	0	0	1	1	1	0	0	0	1	0	0	0	0	0	0	0	0	1	0	0
ZFP62	Zfp62	2	3	28.5714	50	18.75	21.7391	0	1	0	0	0	1	0	1	1	0	0	0	0	0	0	0	0	0	0	1	0	0	0
ZNF189	Zfp189	2	3	28.5714	25	18.75	21.7391	0	1	0	0	1	0	0	1	0	1	0	0	0	0	0	0	1	0	0	0	0	0	0
A_32_P132169	Plxdc2	1	4	14.2857	25	25	21.7391	0	0	0	0	0	1	0	0	0	0	0	0	0	0	1	0	1	0	1	0	1	0	0
ACAT2	Acat3	1	4	14.2857	25	25	21.7391	0	1	0	0	0	0	0	0	0	0	0	0	1	0	1	0	0	0	1	1	0	0	0
ACBD4	Acbd4	1	4	14.2857	0	25	21.7391	0	0	0	0	1	0	0	1	0	1	0	0	1	0	0	0	0	0	0	1	0	0	0
AI367654	Cebpb	1	4	14.2857	25	25	21.7391	0	0	0	0	0	0	1	1	0	0	0	0	0	0	0	0	1	0	0	1	0	1	0
ALDH1A1	Aldh1a1	1	4	14.2857	25	25	21.7391	0	0	0	0	0	0	1	1	1	0	0	0	0	0	0	0	1	0	0	0	1	0	0
ALDOA	Aldoa	1	4	14.2857	0	25	21.7391	0	0	0	1	0	0	0	1	1	0	0	0	0	0	1	0	0	0	0	1	0	0	0
ALG13	Glt28d2	1	4	14.2857	25	25	21.7391	0	0	0	0	0	1	0	1	1	0	0	0	0	0	0	0	1	0	0	1	0	0	0
ANXA7	Anxa7	1	4	14.2857	0	25	21.7391	0	0	0	1	0	0	0	1	1	0	0	0	0	0	0	0	0	0	1	0	1	0	0
APPL1	Appl1	1	4	14.2857	25	25	21.7391	0	0	0	0	0	1	0	1	1	0	0	0	0	0	0	0	0	0	1	1	0	0	0
ATP6V0B	Atp6v0b	1	4	14.2857	25	25	21.7391	0	0	0	0	0	1	0	1	0	0	0	0	1	0	1	0	0	0	0	1	0	0	0
BCLAF1	Bclaf1	1	4	14.2857	0	25	21.7391	0	0	0	1	0	0	0	1	1	1	1	0	0	0	0	0	0	0	0	0	0	0	0
C12orf49	2410131K14Rik	1	4	14.2857	0	25	21.7391	0	0	0	0	1	0	0	1	0	0	0	0	0	0	0	0	1	0	1	0	1	0	0
C16orf80	Gtl3	1	4	14.2857	0	25	21.7391	0	0	0	1	0	0	0	1	1	0	0	0	0	0	0	0	1	0	1	0	0	0	0
C6orf106	D17Wsu92e	1	4	14.2857	25	25	21.7391	0	1	0	0	0	0	0	1	1	0	0	0	0	1	0	0	0	0	0	1	0	0	0
CAT	Cat	1	4	14.2857	0	25	21.7391	0	0	0	0	1	0	0	1	1	0	0	0	0	0	0	0	0	0	0	1	1	0	0
CDH19	Cdh19	1	4	14.2857	0	25	21.7391	0	0	0	0	1	0	0	0	0	0	0	1	0	1	0	0	1	1	0	0	0	0	0
COQ10A	Coq10a	1	4	14.2857	0	25	21.7391	0	0	0	1	0	0	0	0	0	0	0	1	1	0	1	0	0	0	0	1	0	0	0
CREBBP	Crebbp	1	4	14.2857	0	25	21.7391	0	0	0	0	1	0	0	1	1	1	0	0	0	0	0	0	0	0	0	1	0	0	0
CRELD1	Creld1	1	4	14.2857	0	25	21.7391	0	0	0	1	0	0	0	1	1	0	0	0	0	0	0	0	0	1	0	1	0	0	0
CSTF3	Cstf3	1	4	14.2857	25	25	21.7391	0	0	0	0	0	1	0	0	1	0	0	0	0	0	0	0	0	1	1	0	0	1	0
DCN	Dcn	1	4	14.2857	0	25	21.7391	0	0	0	0	1	0	0	1	1	0	0	0	0	1	0	0	0	0	1	0	0	0	0
DDAH1	Ddah1	1	4	14.2857	0	25	21.7391	0	0	0	0	1	0	0	1	1	0	0	0	0	0	0	0	0	0	0	1	1	0	0
DDO	Ddo	1	4	14.2857	0	25	21.7391	0	0	0	0	1	0	0	1	0	0	0	0	0	0	0	1	0	1	0	1	0	0	0
DENND4A	Dennd4a	1	4	14.2857	25	25	21.7391	0	0	0	0	0	1	0	0	1	0	0	1	0	0	1	0	0	0	0	0	0	0	1
DNAJA1	Dnaja1	1	4	14.2857	0	25	21.7391	0	0	0	1	0	0	0	1	0	1	0	0	0	0	0	0	0	1	0	1	0	0	0
DNAJC1	Dnajc1	1	4	14.2857	0	25	21.7391	0	0	0	1	0	0	0	1	1	1	0	0	0	0	0	0	0	0	0	1	0	0	0
DSN1	Dsn1	1	4	14.2857	0	25	21.7391	0	0	0	1	0	0	0	0	0	0	0	0	0	0	0	0	0	0	1	1	1	0	1
DTX2	Dtx2	1	4	14.2857	25	25	21.7391	0	0	0	0	0	1	0	0	0	0	0	1	1	0	1	0	0	0	0	0	0	0	1
DUSP10	Dusp10	1	4	14.2857	0	25	21.7391	0	0	0	0	1	0	0	1	0	0	0	0	0	0	0	0	0	0	0	1	0	1	1
DUSP16	Dusp16	1	4	14.2857	0	25	21.7391	0	0	0	1	0	0	0	1	1	0	0	0	0	0	0	0	1	0	0	1	0	0	0
EFNB1	Efnb1	1	4	14.2857	0	25	21.7391	0	0	0	0	1	0	0	1	0	0	0	0	0	0	0	0	1	0	1	1	0	0	0
EGR1	Egr1	1	4	14.2857	0	25	21.7391	0	0	0	1	0	0	0	1	1	1	1	0	0	0	0	0	0	0	0	0	0	0	0
EMCN	Emcn	1	4	14.2857	0	25	21.7391	1	0	0	0	0	0	0	0	0	0	0	1	0	0	1	0	0	0	1	0	1	0	0
EPB41	Epb4.1	1	4	14.2857	25	25	21.7391	0	1	0	0	0	0	0	1	0	0	0	0	0	0	1	1	0	0	0	1	0	0	0
F11R	F11r	1	4	14.2857	0	25	21.7391	0	0	0	0	1	0	0	0	0	0	0	1	1	0	1	0	0	0	0	0	0	1	0
FASN	Fasn	1	4	14.2857	0	25	21.7391	0	0	0	1	0	0	0	1	0	0	0	0	0	0	0	0	0	0	1	1	0	1	0
FGA	Fga	1	4	14.2857	0	25	21.7391	0	0	0	0	1	0	0	1	0	0	0	0	0	0	0	0	0	0	1	1	0	0	1
GPR116	Gpr116	1	4	14.2857	0	25	21.7391	0	0	0	0	1	0	0	0	0	0	0	0	1	0	1	0	1	0	1	0	0	0	0
GPR56	Gpr56	1	4	14.2857	25	25	21.7391	0	0	0	0	0	0	1	0	0	0	0	1	0	1	0	1	0	1	0	0	0	0	0
GRHPR	Grhpr	1	4	14.2857	25	25	21.7391	0	1	0	0	0	0	0	0	0	1	0	0	0	0	0	0	0	0	0	1	1	0	1
GTF2A1	Gtf2a1	1	4	14.2857	0	25	21.7391	0	0	0	0	1	0	0	0	0	0	0	1	0	0	1	0	0	0	1	1	0	0	0
HDAC9	Hdac9	1	4	14.2857	25	25	21.7391	0	1	0	0	0	0	0	0	0	0	0	0	0	1	0	0	1	0	0	0	1	1	0
HIVEP1	Hivep1	1	4	14.2857	0	25	21.7391	0	0	0	0	1	0	0	0	0	1	1	1	0	0	1	0	0	0	0	0	0	0	0
HSPA4	Hspa4	1	4	14.2857	0	25	21.7391	0	0	0	1	0	0	0	0	0	0	0	1	0	1	0	0	0	0	1	0	0	0	1
ID1	Id1	1	4	14.2857	0	25	21.7391	0	0	0	1	0	0	0	1	0	0	0	0	0	0	1	1	0	1	0	0	0	0	0
IGF1	Igf1	1	4	14.2857	25	25	21.7391	0	1	0	0	0	0	0	0	1	0	0	0	0	0	1	0	0	0	0	1	1	0	0
IRS2	Irs2	1	4	14.2857	25	25	21.7391	0	0	0	0	0	1	0	1	0	0	0	1	0	0	0	0	0	0	0	0	1	1	0
ITFG3	Itfg3	1	4	14.2857	0	25	21.7391	0	0	0	1	0	0	0	0	1	0	0	1	0	0	1	0	1	0	0	0	0	0	0
ITPKB	Itpkb	1	4	14.2857	25	25	21.7391	0	0	0	0	0	1	0	1	0	0	0	0	0	0	1	1	1	0	0	0	0	0	0
ITPR3	Itpr3	1	4	14.2857	25	25	21.7391	0	0	0	0	0	0	1	0	0	0	0	0	1	0	0	0	1	0	1	0	1	0	0
KDM3A	Kdm3a	1	4	14.2857	0	25	21.7391	0	0	0	0	1	0	0	1	1	0	0	0	0	0	0	0	0	0	1	1	0	0	0
KIAA0195	2310067B10Rik	1	4	14.2857	0	25	21.7391	0	0	0	0	1	0	0	1	0	0	0	0	1	0	1	0	0	0	1	0	0	0	0
KIAA1715	Lnp	1	4	14.2857	25	25	21.7391	0	1	0	0	0	0	0	0	1	0	0	0	0	0	1	0	0	0	1	0	1	0	0
LARGE	Large	1	4	14.2857	25	25	21.7391	0	0	0	0	0	1	0	1	0	0	0	0	0	0	1	0	0	0	0	0	0	1	1
LARP1	Larp1	1	4	14.2857	0	25	21.7391	0	0	0	1	0	0	0	1	0	0	0	0	0	0	0	0	1	0	0	1	1	0	0
LCMT2	Lcmt2	1	4	14.2857	25	25	21.7391	0	0	0	0	0	1	0	1	1	1	0	0	0	0	0	0	0	0	0	1	0	0	0
LFNG	Lfng	1	4	14.2857	0	25	21.7391	0	0	0	1	0	0	0	0	0	0	0	0	0	1	0	1	0	1	1	0	0	0	0
LGR6	Lgr6	1	4	14.2857	25	25	21.7391	0	1	0	0	0	0	0	0	0	0	0	0	0	0	1	1	1	0	0	0	1	0	0
LIPG	Lipg	1	4	14.2857	0	25	21.7391	0	0	0	0	1	0	0	1	1	0	0	0	0	0	0	0	0	0	0	1	1	0	0
LMAN2L	Lman2l	1	4	14.2857	0	25	21.7391	1	0	0	0	0	0	0	0	0	1	0	0	0	0	0	1	0	1	0	1	0	0	0
LNX2	Lnx2	1	4	14.2857	25	25	21.7391	0	1	0	0	0	0	0	1	1	0	0	0	0	0	0	0	0	0	0	1	0	0	1
LRP5	Lrp5	1	4	14.2857	0	25	21.7391	1	0	0	0	0	0	0	1	0	0	0	1	0	0	0	0	1	0	0	1	0	0	0
MAF	Maf	1	4	14.2857	0	25	21.7391	0	0	0	0	1	0	0	0	0	1	0	0	0	0	0	0	0	0	1	0	1	1	0
MALT1	Malt1	1	4	14.2857	25	25	21.7391	0	1	0	0	0	0	0	1	1	0	0	0	0	0	0	0	0	0	1	0	0	0	1
MCRS1	Mcrs1	1	4	14.2857	0	25	21.7391	1	0	0	0	0	0	0	0	1	1	0	0	0	0	0	0	0	0	1	0	0	1	0
MED23	Med23	1	4	14.2857	25	25	21.7391	0	0	0	0	0	1	0	1	1	0	0	0	0	0	0	0	1	0	1	0	0	0	0
MFSD2A	Mfsd2	1	4	14.2857	25	25	21.7391	0	1	0	0	0	0	0	1	1	1	1	0	0	0	0	0	0	0	0	0	0	0	0
MGEA5	Mgea5	1	4	14.2857	0	25	21.7391	0	0	0	1	0	0	0	0	0	0	0	0	0	1	1	0	0	1	0	1	0	0	0
MMP9	Mmp9	1	4	14.2857	0	25	21.7391	0	0	0	1	0	0	0	0	0	0	0	1	0	0	1	0	0	0	0	0	1	0	1
MPRIP	Mprip	1	4	14.2857	0	25	21.7391	0	0	0	1	0	0	0	1	0	0	0	0	1	0	1	0	1	0	0	0	0	0	0
MTHFD1	Mthfd1	1	4	14.2857	0	25	21.7391	0	0	0	1	0	0	0	1	0	0	0	0	0	0	0	0	0	1	0	1	0	0	1
MYLIP	Mylip	1	4	14.2857	25	25	21.7391	0	0	0	0	0	1	0	0	0	0	0	0	1	0	1	0	1	0	0	0	0	0	1
NARF	Narf	1	4	14.2857	0	25	21.7391	0	0	0	0	1	0	0	1	0	0	0	0	0	0	0	0	0	0	1	1	0	0	1
NDST1	Ndst1	1	4	14.2857	0	25	21.7391	0	0	0	1	0	0	0	0	0	0	0	0	0	0	1	0	0	0	1	1	1	0	0
NEK7	Nek7	1	4	14.2857	0	25	21.7391	0	0	0	1	0	0	0	1	0	0	0	1	0	0	0	0	0	0	1	1	0	0	0
NQO2	Nqo2	1	4	14.2857	25	25	21.7391	0	0	0	0	0	1	0	1	0	0	0	0	0	0	0	0	0	1	0	1	0	0	1
NR1H2	Nr1h2	1	4	14.2857	0	25	21.7391	1	0	0	0	0	0	0	1	0	0	0	0	0	0	0	0	0	0	1	1	1	0	0
NUP93	Nup93	1	4	14.2857	0	25	21.7391	0	0	0	1	0	0	0	0	0	0	0	0	0	1	1	1	0	0	0	1	0	0	0
P4HA2	P4ha2	1	4	14.2857	25	25	21.7391	0	0	0	0	0	0	1	0	0	0	0	0	0	0	1	0	1	0	0	1	1	0	0
PALMD	Palmd	1	4	14.2857	0	25	21.7391	0	0	0	0	1	0	0	1	1	0	0	0	0	0	0	0	1	0	0	1	0	0	0
PBX1	Pbx1	1	4	14.2857	0	25	21.7391	0	0	0	0	1	0	0	0	0	1	0	1	0	0	1	0	0	0	1	0	0	0	0
PCIF1	Pcif1	1	4	14.2857	0	25	21.7391	0	0	0	1	0	0	0	0	0	0	0	0	0	1	0	0	0	1	0	0	1	0	1
PCK1	Pck1	1	4	14.2857	0	25	21.7391	0	0	0	0	1	0	0	1	1	0	0	1	0	0	0	0	0	0	1	0	0	0	0
PCSK6	Pcsk6	1	4	14.2857	0	25	21.7391	0	0	0	0	1	0	0	0	1	0	0	0	1	0	1	0	0	0	0	0	1	0	0
PDE3B	Pde3b	1	4	14.2857	0	25	21.7391	1	0	0	0	0	0	0	1	1	0	0	1	0	0	0	0	0	0	0	1	0	0	0
PDE7A	Pde7a	1	4	14.2857	25	25	21.7391	0	0	0	0	0	0	1	0	1	0	0	0	0	0	1	0	1	0	0	1	0	0	0
PDE9A	Pde9a	1	4	14.2857	25	25	21.7391	0	0	0	0	0	0	1	1	1	0	0	0	0	0	0	1	0	0	0	1	0	0	0
PDGFD	Pdgfd	1	4	14.2857	0	25	21.7391	0	0	0	0	1	0	0	0	1	0	0	1	1	0	0	0	0	1	0	0	0	0	0
PEX16	Pex16	1	4	14.2857	0	25	21.7391	0	0	0	1	0	0	0	0	0	1	0	1	1	0	1	0	0	0	0	0	0	0	0
PHF15	Phf15	1	4	14.2857	25	25	21.7391	0	0	0	0	0	1	0	1	1	0	0	0	1	0	0	0	1	0	0	0	0	0	0
PHF17	Phf17	1	4	14.2857	0	25	21.7391	0	0	0	0	1	0	0	0	0	0	0	0	0	0	1	0	0	0	1	1	0	0	1
PIK3AP1	Pik3ap1	1	4	14.2857	25	25	21.7391	0	0	0	0	0	0	1	1	0	0	0	1	0	0	0	0	0	0	0	1	1	0	0
PION	Pion	1	4	14.2857	0	25	21.7391	0	0	0	0	1	0	0	1	1	0	0	0	0	0	0	0	0	0	1	0	0	1	0
PLXDC2	Plxdc2	1	4	14.2857	25	25	21.7391	0	1	0	0	0	0	0	0	0	0	0	0	0	0	1	0	1	0	1	0	1	0	0
POLR2E	Polr2e	1	4	14.2857	0	25	21.7391	0	0	0	1	0	0	0	0	1	0	0	0	0	0	0	0	0	1	1	1	0	0	0
PPFIBP1	Ppfibp1	1	4	14.2857	0	25	21.7391	0	0	0	1	0	0	0	0	0	0	0	0	0	0	1	0	1	0	1	1	0	0	0
PPID	Ppid	1	4	14.2857	0	25	21.7391	0	0	0	1	0	0	0	1	0	0	0	1	0	0	0	0	0	0	1	1	0	0	0
PPM1K	Ppm1k	1	4	14.2857	25	25	21.7391	0	0	0	0	0	1	0	0	1	0	0	0	0	0	0	0	0	0	1	1	1	0	0
PPP1R12B	Ppp1r12b	1	4	14.2857	25	25	21.7391	0	0	0	0	0	1	0	1	1	0	0	1	0	0	1	0	0	0	0	0	0	0	0
PPP2CA	Ppp2ca	1	4	14.2857	0	25	21.7391	0	0	0	1	0	0	0	0	0	0	0	1	0	0	1	0	0	0	1	0	0	0	1
PRKAR2B	Prkar2b	1	4	14.2857	0	25	21.7391	0	0	0	0	1	0	0	0	0	0	0	1	0	0	1	0	0	0	1	0	0	0	1
PSAT1	Psat1	1	4	14.2857	25	25	21.7391	0	0	0	0	0	1	0	0	0	1	0	1	0	0	1	0	0	0	1	0	0	0	0
PSMD1	Psmd1	1	4	14.2857	0	25	21.7391	0	0	0	1	0	0	0	0	1	0	0	1	0	0	1	0	0	0	1	0	0	0	0
PSMD13	Psmd13	1	4	14.2857	0	25	21.7391	0	0	0	1	0	0	0	1	1	0	0	0	0	0	0	0	0	1	0	0	1	0	0
RAB33A	Rab33a	1	4	14.2857	0	25	21.7391	0	0	0	0	1	0	0	0	0	1	0	1	0	1	0	1	0	0	0	0	0	0	0
RAPGEF6	Rapgef6	1	4	14.2857	25	25	21.7391	0	0	0	0	0	1	0	1	1	0	0	0	0	0	0	0	0	0	1	0	0	1	0
RBMX	Rbmx	1	4	14.2857	0	25	21.7391	0	0	0	1	0	0	0	0	1	1	0	0	0	0	0	0	1	0	0	1	0	0	0
REPS1	Reps1	1	4	14.2857	25	25	21.7391	0	0	0	0	0	1	0	1	1	0	0	0	0	0	0	0	0	1	0	1	0	0	0
RMND1	Rmnd1	1	4	14.2857	0	25	21.7391	0	0	0	1	0	0	0	0	0	0	0	1	0	1	0	1	0	1	0	0	0	0	0
RNF167	Rnf167	1	4	14.2857	0	25	21.7391	0	0	0	1	0	0	0	1	1	0	0	0	0	0	0	0	0	0	1	1	0	0	0
RNF213	Rnf213	1	4	14.2857	25	25	21.7391	0	0	0	0	0	1	0	1	0	0	0	0	0	0	0	0	0	0	1	0	1	1	0
SEC14L1	Sec14l1	1	4	14.2857	25	25	21.7391	0	0	0	0	0	0	1	0	0	1	0	0	0	0	0	0	0	0	1	1	0	0	1
SFPQ	Sfpq	1	4	14.2857	0	25	21.7391	0	0	0	0	1	0	0	0	0	1	0	0	0	1	0	1	0	1	0	0	0	0	0
SLC31A2	Slc31a2	1	4	14.2857	25	25	21.7391	0	0	0	0	0	1	0	1	1	0	0	0	0	0	0	0	1	0	0	1	0	0	0
SMAD3	Smad3	1	4	14.2857	25	25	21.7391	0	0	0	0	0	0	1	1	0	0	0	0	0	0	0	1	1	0	0	0	0	1	0
SNTB2	Sntb2	1	4	14.2857	0	25	21.7391	0	0	0	0	1	0	0	1	0	0	0	0	0	0	1	0	0	0	0	0	1	0	1
SQLE	Sqle	1	4	14.2857	0	25	21.7391	0	0	0	0	1	0	0	0	0	0	0	0	1	0	1	1	0	0	1	0	0	0	0
STC1	Stc1	1	4	14.2857	25	25	21.7391	0	0	0	0	0	0	1	0	0	0	0	1	0	0	0	0	1	0	1	0	1	0	0
SVIL	Svil	1	4	14.2857	25	25	21.7391	0	0	0	0	0	0	1	1	1	0	0	0	0	0	1	0	0	0	1	0	0	0	0
TGM1	Tgm1	1	4	14.2857	0	25	21.7391	0	0	0	0	1	0	0	1	1	0	0	0	0	0	0	0	0	0	1	1	0	0	0
TMEM120A	Tmem120a	1	4	14.2857	25	25	21.7391	0	0	0	0	0	1	0	0	1	0	0	1	1	0	1	0	0	0	0	0	0	0	0
TMEM141	Tmem141	1	4	14.2857	0	25	21.7391	1	0	0	0	0	0	0	0	0	1	0	0	0	1	1	0	0	0	1	0	0	0	0
TMEM41B	Tmem41b	1	4	14.2857	25	25	21.7391	0	0	0	0	0	1	0	1	0	0	0	0	0	0	1	1	0	0	1	0	0	0	0
TNIK	Tnik	1	4	14.2857	25	25	21.7391	0	0	0	0	0	0	1	0	0	1	1	0	0	0	0	0	1	0	0	0	0	1	0
TNXB	Tnxb	1	4	14.2857	25	25	21.7391	0	1	0	0	0	0	0	0	0	0	0	1	0	1	0	0	0	0	1	0	1	0	0
TOR1A	Tor1a	1	4	14.2857	25	25	21.7391	0	0	0	0	0	1	0	1	1	0	0	0	0	0	0	0	0	0	1	1	0	0	0
TPD52L2	Tpd52l2	1	4	14.2857	0	25	21.7391	0	0	0	1	0	0	0	0	0	1	0	1	0	0	0	0	1	0	0	0	1	0	0
TTC14	Ttc14	1	4	14.2857	25	25	21.7391	0	0	0	0	0	0	1	0	1	0	0	0	0	1	0	0	0	1	1	0	0	0	0
TULP4	Tulp4	1	4	14.2857	25	25	21.7391	0	0	0	0	0	1	0	0	0	0	0	1	0	0	0	0	1	0	0	1	1	0	0
UBE2B	Ube2b	1	4	14.2857	25	25	21.7391	0	0	0	0	0	1	0	1	0	1	0	0	0	0	0	0	0	0	1	1	0	0	0
UBQLN1	Ubqln1	1	4	14.2857	0	25	21.7391	0	0	0	1	0	0	0	1	0	0	0	0	0	0	1	0	0	0	1	1	0	0	0
UCP3	Ucp3	1	4	14.2857	0	25	21.7391	0	0	0	0	1	0	0	0	0	0	0	0	1	0	1	0	1	0	0	0	0	0	1
UHRF1BP1L	Uhrf1bp1l	1	4	14.2857	0	25	21.7391	0	0	0	0	1	0	0	1	1	0	0	0	0	0	0	0	0	0	1	0	0	0	1
USP46	Usp46	1	4	14.2857	0	25	21.7391	0	0	0	1	0	0	0	0	0	0	0	0	0	0	0	0	1	0	1	1	1	0	0
YPEL5	Ypel5	1	4	14.2857	0	25	21.7391	0	0	0	1	0	0	0	1	0	1	0	0	0	0	0	0	0	0	1	0	1	0	0
YWHAG	Ywhag	1	4	14.2857	0	25	21.7391	0	0	0	1	0	0	0	0	0	0	0	0	0	0	0	0	1	0	1	1	0	0	1
YWHAH	Ywhah	1	4	14.2857	0	25	21.7391	0	0	0	0	1	0	0	1	1	0	0	0	0	0	0	0	0	0	1	1	0	0	0
ZKSCAN3	Zkscan3	1	4	14.2857	0	25	21.7391	0	0	0	0	1	0	0	0	1	0	0	0	0	0	0	0	1	0	0	1	0	0	1
ALOX5AP	Alox5ap	4	NA	57.1429	100	NA	17.3913	0	1	1	0	0	1	1	NA	NA	NA	NA	NA	NA	NA	NA	NA	NA	NA	NA	NA	NA	NA	NA
AVIL	Avil	4	NA	57.1429	100	NA	17.3913	0	1	1	0	0	1	1	NA	NA	NA	NA	NA	NA	NA	NA	NA	NA	NA	NA	NA	NA	NA	NA
CHST15	4631426J05Rik	4	NA	57.1429	75	NA	17.3913	0	1	0	0	1	1	1	NA	NA	NA	NA	NA	NA	NA	NA	NA	NA	NA	NA	NA	NA	NA	NA
CNTNAP3	Cntnap3	4	NA	57.1429	100	NA	17.3913	0	1	1	0	0	1	1	NA	NA	NA	NA	NA	NA	NA	NA	NA	NA	NA	NA	NA	NA	NA	NA
DAAM2	Daam2	4	NA	57.1429	100	NA	17.3913	0	1	1	0	0	1	1	NA	NA	NA	NA	NA	NA	NA	NA	NA	NA	NA	NA	NA	NA	NA	NA
MPHOSPH10	Mphosph10	4	NA	57.1429	50	NA	17.3913	0	1	0	1	1	1	0	NA	NA	NA	NA	NA	NA	NA	NA	NA	NA	NA	NA	NA	NA	NA	NA
MYBPH	Mybph	4	NA	57.1429	75	NA	17.3913	0	1	0	0	1	1	1	NA	NA	NA	NA	NA	NA	NA	NA	NA	NA	NA	NA	NA	NA	NA	NA
NELL2	Nell2	4	NA	57.1429	100	NA	17.3913	0	1	1	0	0	1	1	NA	NA	NA	NA	NA	NA	NA	NA	NA	NA	NA	NA	NA	NA	NA	NA
NFAM1	Nfam1	4	NA	57.1429	100	NA	17.3913	0	1	1	0	0	1	1	NA	NA	NA	NA	NA	NA	NA	NA	NA	NA	NA	NA	NA	NA	NA	NA
OTX1	Otx1	4	NA	57.1429	100	NA	17.3913	0	1	1	0	0	1	1	NA	NA	NA	NA	NA	NA	NA	NA	NA	NA	NA	NA	NA	NA	NA	NA
SDAD1	Sdad1	4	NA	57.1429	75	NA	17.3913	0	1	0	1	0	1	1	NA	NA	NA	NA	NA	NA	NA	NA	NA	NA	NA	NA	NA	NA	NA	NA
TLE2	Tle2	4	NA	57.1429	75	NA	17.3913	0	1	0	0	1	1	1	NA	NA	NA	NA	NA	NA	NA	NA	NA	NA	NA	NA	NA	NA	NA	NA
TNFRSF9	Tnfrsf9	4	NA	57.1429	75	NA	17.3913	0	1	0	1	0	1	1	NA	NA	NA	NA	NA	NA	NA	NA	NA	NA	NA	NA	NA	NA	NA	NA
TREM1	Trem1	4	NA	57.1429	100	NA	17.3913	0	1	1	0	0	1	1	NA	NA	NA	NA	NA	NA	NA	NA	NA	NA	NA	NA	NA	NA	NA	NA
ZNHIT6	Znhit6	4	NA	57.1429	75	NA	17.3913	0	0	1	1	0	1	1	NA	NA	NA	NA	NA	NA	NA	NA	NA	NA	NA	NA	NA	NA	NA	NA
AK5	Ak5	3	1	42.8571	50	6.25	17.3913	0	0	0	0	1	1	1	0	0	0	0	1	0	0	0	0	0	0	0	0	0	0	0
AOC3	Aoc3	3	1	42.8571	75	6.25	17.3913	0	1	0	0	0	1	1	0	0	0	0	0	0	0	0	0	0	0	0	0	1	0	0
APAF1	Apaf1	3	1	42.8571	50	6.25	17.3913	0	0	0	1	0	1	1	0	0	0	0	1	0	0	0	0	0	0	0	0	0	0	0
AQP3	Aqp3	3	1	42.8571	75	6.25	17.3913	0	1	0	0	0	1	1	0	0	0	0	0	0	0	0	0	0	0	1	0	0	0	0
ASAH1	Asah1	3	1	42.8571	50	6.25	17.3913	0	0	0	0	1	1	1	0	0	0	0	0	0	0	0	0	0	0	0	0	1	0	0
BMS1	Bms1	3	1	42.8571	75	6.25	17.3913	0	1	0	0	0	1	1	1	0	0	0	0	0	0	0	0	0	0	0	0	0	0	0
C1orf183	6530418L21Rik	3	1	42.8571	75	6.25	17.3913	0	1	0	0	0	1	1	1	0	0	0	0	0	0	0	0	0	0	0	0	0	0	0
CD8B	Cd8b1	3	1	42.8571	75	6.25	17.3913	0	1	0	0	0	1	1	0	0	0	0	0	0	0	0	0	0	0	0	0	0	1	0
CLUAP1	Cluap1	3	1	42.8571	75	6.25	17.3913	0	1	0	0	0	1	1	0	1	0	0	0	0	0	0	0	0	0	0	0	0	0	0
CSF2RB	Csf2rb	3	1	42.8571	75	6.25	17.3913	0	1	0	0	0	1	1	0	0	0	0	0	1	0	0	0	0	0	0	0	0	0	0
CYHR1	Cyhr1	3	1	42.8571	75	6.25	17.3913	0	1	0	0	0	1	1	0	0	1	0	0	0	0	0	0	0	0	0	0	0	0	0
ERGIC1	Ergic1	3	1	42.8571	75	6.25	17.3913	0	1	0	0	0	1	1	0	0	0	0	0	0	0	0	0	0	0	0	1	0	0	0
FCHO2	Fcho2	3	1	42.8571	50	6.25	17.3913	0	0	1	1	0	0	1	0	1	0	0	0	0	0	0	0	0	0	0	0	0	0	0
GIMAP5	Gimap5	3	1	42.8571	75	6.25	17.3913	0	1	0	0	0	1	1	0	0	0	0	0	0	0	0	0	0	0	0	1	0	0	0
GRAP	Grap	3	1	42.8571	75	6.25	17.3913	0	1	0	0	0	1	1	0	0	0	0	0	0	0	0	0	0	0	0	0	1	0	0
HLA-DOA	H2-Oa	3	1	42.8571	50	6.25	17.3913	0	0	0	0	1	1	1	0	0	0	0	0	0	0	0	0	0	0	0	0	0	1	0
HSPA1A	Hspa1b	3	1	42.8571	50	6.25	17.3913	0	1	0	1	0	1	0	0	0	1	0	0	0	0	0	0	0	0	0	0	0	0	0
IGF2R	Igf2r	3	1	42.8571	75	6.25	17.3913	0	1	0	0	0	1	1	0	0	0	0	0	1	0	0	0	0	0	0	0	0	0	0
IL1R2	Il1r2	3	1	42.8571	75	6.25	17.3913	0	1	0	0	0	1	1	0	0	0	0	0	0	0	1	0	0	0	0	0	0	0	0
INHBB	Inhbb	3	1	42.8571	75	6.25	17.3913	0	1	0	0	0	1	1	0	0	0	0	0	0	0	1	0	0	0	0	0	0	0	0
KREMEN1	Kremen1	3	1	42.8571	75	6.25	17.3913	0	1	0	0	0	1	1	0	0	0	0	0	0	0	0	0	0	0	0	1	0	0	0
LAMP2	Lamp2	3	1	42.8571	75	6.25	17.3913	0	0	1	0	0	1	1	0	1	0	0	0	0	0	0	0	0	0	0	0	0	0	0
LRFN3	Lrfn3	3	1	42.8571	75	6.25	17.3913	0	1	0	0	0	1	1	0	0	0	0	0	0	0	0	0	0	0	0	1	0	0	0
LUC7L3	3300001P08Rik	3	1	42.8571	50	6.25	17.3913	0	1	0	1	0	1	0	0	1	0	0	0	0	0	0	0	0	0	0	0	0	0	0
MANSC1	Mansc1	3	1	42.8571	50	6.25	17.3913	0	0	0	1	0	1	1	0	0	1	0	0	0	0	0	0	0	0	0	0	0	0	0
MCTP2	Mctp2	3	1	42.8571	75	6.25	17.3913	0	0	1	0	0	1	1	0	1	0	0	0	0	0	0	0	0	0	0	0	0	0	0
MDC1	Mdc1	3	1	42.8571	50	6.25	17.3913	0	0	0	1	0	1	1	1	0	0	0	0	0	0	0	0	0	0	0	0	0	0	0
MSL1	Msl1	3	1	42.8571	75	6.25	17.3913	0	1	0	0	0	1	1	0	0	0	0	0	0	1	0	0	0	0	0	0	0	0	0
MXD3	Mxd3	3	1	42.8571	75	6.25	17.3913	0	0	1	0	0	1	1	0	0	0	0	0	0	0	0	0	0	0	1	0	0	0	0
NDRG2	Ndrg2	3	1	42.8571	75	6.25	17.3913	0	1	0	0	0	1	1	0	0	0	0	0	0	0	0	0	0	0	1	0	0	0	0
NFKB2	Nfkb2	3	1	42.8571	75	6.25	17.3913	0	1	0	0	0	1	1	0	0	0	0	0	0	0	0	0	0	0	0	1	0	0	0
NMT2	Nmt2	3	1	42.8571	75	6.25	17.3913	0	1	0	0	0	1	1	0	0	0	0	0	0	0	0	0	0	0	1	0	0	0	0
NSFL1C	Nsfl1c	3	1	42.8571	50	6.25	17.3913	0	0	0	1	0	1	1	0	0	0	0	0	0	0	0	0	0	0	0	1	0	0	0
PCM1	Pcm1	3	1	42.8571	50	6.25	17.3913	0	0	0	1	0	1	1	0	0	1	0	0	0	0	0	0	0	0	0	0	0	0	0
PDCL3	Pdcl3	3	1	42.8571	75	6.25	17.3913	0	1	0	0	0	1	1	0	0	0	0	0	0	0	0	0	0	0	0	1	0	0	0
PELI2	Peli2	3	1	42.8571	75	6.25	17.3913	0	1	0	0	0	1	1	0	0	0	0	0	0	0	0	0	0	0	1	0	0	0	0
PNN	Pnn	3	1	42.8571	25	6.25	17.3913	0	0	0	1	1	0	1	0	1	0	0	0	0	0	0	0	0	0	0	0	0	0	0
PRRG4	Prrg4	3	1	42.8571	75	6.25	17.3913	0	1	0	0	0	1	1	0	0	0	0	0	0	0	1	0	0	0	0	0	0	0	0
RAMP1	Ramp1	3	1	42.8571	75	6.25	17.3913	0	1	0	0	0	1	1	0	0	0	0	0	0	0	1	0	0	0	0	0	0	0	0
REPS2	Reps2	3	1	42.8571	75	6.25	17.3913	0	1	0	0	0	1	1	0	1	0	0	0	0	0	0	0	0	0	0	0	0	0	0
SCRN2	Scrn2	3	1	42.8571	75	6.25	17.3913	0	1	0	0	0	1	1	0	0	0	0	0	0	0	0	0	0	0	1	0	0	0	0
SLC11A1	Slc11a1	3	1	42.8571	75	6.25	17.3913	0	1	0	0	0	1	1	1	0	0	0	0	0	0	0	0	0	0	0	0	0	0	0
SLC12A6	Slc12a6	3	1	42.8571	50	6.25	17.3913	1	0	0	0	0	1	1	0	0	0	0	0	0	0	0	0	0	0	1	0	0	0	0
SLC45A4	Slc45a4	3	1	42.8571	75	6.25	17.3913	0	1	0	0	0	1	1	0	0	0	0	0	0	0	0	0	0	0	0	0	1	0	0
STX11	Stx11	3	1	42.8571	75	6.25	17.3913	0	0	1	0	0	1	1	0	0	0	0	0	0	0	0	0	0	0	0	0	1	0	0
TBC1D4	Tbc1d4	3	1	42.8571	50	6.25	17.3913	0	1	0	0	1	0	1	0	0	0	0	0	0	0	1	0	0	0	0	0	0	0	0
TNFAIP6	Tnfaip6	3	1	42.8571	75	6.25	17.3913	0	1	0	0	0	1	1	0	0	1	0	0	0	0	0	0	0	0	0	0	0	0	0
TSHZ2	Tshz2	3	1	42.8571	75	6.25	17.3913	0	1	0	0	0	1	1	1	0	0	0	0	0	0	0	0	0	0	0	0	0	0	0
TXK	Txk	3	1	42.8571	75	6.25	17.3913	0	0	1	0	0	1	1	0	0	0	0	0	0	0	0	0	0	0	1	0	0	0	0
A_23_P21862	Gpr64	2	2	28.5714	50	12.5	17.3913	0	1	1	0	0	0	0	0	0	0	0	0	0	0	0	0	0	0	0	1	1	0	0
A_24_P41339	Rpl22	2	2	28.5714	50	12.5	17.3913	0	1	0	0	0	1	0	0	0	1	0	0	0	0	0	0	0	0	0	0	1	0	0
A_32_P174374	Lpcat1	2	2	28.5714	50	12.5	17.3913	0	0	0	0	0	1	1	0	0	0	0	0	0	0	0	0	0	0	0	0	1	0	1
ABTB1	Abtb1	2	2	28.5714	50	12.5	17.3913	0	0	0	0	0	1	1	0	0	1	0	0	0	0	0	0	0	0	1	0	0	0	0
ALPL	Alpl	2	2	28.5714	50	12.5	17.3913	0	0	0	0	0	1	1	1	0	0	0	0	0	0	0	0	0	0	0	1	0	0	0
ANAPC1	Anapc1	2	2	28.5714	25	12.5	17.3913	0	0	0	1	0	1	0	0	0	0	0	0	0	0	1	0	0	0	0	1	0	0	0
ANGPT1	Angpt1	2	2	28.5714	50	12.5	17.3913	0	0	1	0	0	1	0	0	0	0	0	0	0	0	1	0	1	0	0	0	0	0	0
ANK3	Ank3	2	2	28.5714	50	12.5	17.3913	0	0	0	0	0	1	1	0	0	0	0	0	0	0	0	0	1	0	0	0	1	0	0
ARMC1	Armc1	2	2	28.5714	25	12.5	17.3913	0	0	0	1	0	1	0	1	0	0	0	0	0	0	0	0	1	0	0	0	0	0	0
ASTE1	Aste1	2	2	28.5714	0	12.5	17.3913	0	0	0	1	1	0	0	1	0	0	0	0	0	0	1	0	0	0	0	0	0	0	0
ATIC	Atic	2	2	28.5714	50	12.5	17.3913	0	1	0	0	0	1	0	0	0	0	0	0	0	0	0	0	0	0	0	1	1	0	0
ATP8B2	Atp8b2	2	2	28.5714	25	12.5	17.3913	0	0	0	0	1	1	0	0	0	0	0	0	0	0	0	1	0	0	0	0	1	0	0
AXIN2	Axin2	2	2	28.5714	50	12.5	17.3913	0	0	0	0	0	1	1	1	0	0	0	0	0	0	0	0	0	0	0	0	1	0	0
BASP1	Basp1	2	2	28.5714	50	12.5	17.3913	0	0	0	0	0	1	1	1	0	0	0	0	0	0	0	0	0	0	0	0	1	0	0
BBS2	Bbs2	2	2	28.5714	50	12.5	17.3913	0	1	0	0	0	1	0	0	0	0	0	0	0	0	0	0	0	1	0	1	0	0	0
BCL7A	Bcl7a	2	2	28.5714	50	12.5	17.3913	0	0	0	0	0	1	1	0	0	0	0	0	0	0	0	0	0	0	1	0	0	1	0
C11orf1	1110032A03Rik	2	2	28.5714	25	12.5	17.3913	0	1	0	1	0	0	0	1	0	0	0	1	0	0	0	0	0	0	0	0	0	0	0
C14orf126	6530401N04Rik	2	2	28.5714	50	12.5	17.3913	0	1	0	0	0	1	0	0	0	0	0	0	0	0	0	0	1	0	0	1	0	0	0
C19orf2	C80913	2	2	28.5714	50	12.5	17.3913	0	0	0	0	0	1	1	1	0	1	0	0	0	0	0	0	0	0	0	0	0	0	0
C3orf31	1500001M20Rik	2	2	28.5714	50	12.5	17.3913	0	0	0	0	0	1	1	0	1	1	0	0	0	0	0	0	0	0	0	0	0	0	0
C7orf53	Gm889	2	2	28.5714	50	12.5	17.3913	0	0	0	0	0	1	1	0	0	0	0	0	0	0	1	0	1	0	0	0	0	0	0
CA5B	Car5b	2	2	28.5714	50	12.5	17.3913	0	0	0	0	0	1	1	0	0	0	0	0	0	0	0	0	0	0	0	1	0	1	0
CCDC45	Ccdc45	2	2	28.5714	50	12.5	17.3913	0	0	0	0	0	1	1	1	0	0	0	0	0	0	0	0	0	0	0	0	0	0	1
CCNE1	Ccne1	2	2	28.5714	0	12.5	17.3913	0	0	0	1	1	0	0	1	0	0	0	0	0	0	0	0	0	0	0	1	0	0	0
CD83	Cd83	2	2	28.5714	50	12.5	17.3913	0	1	0	0	0	1	0	0	0	1	1	0	0	0	0	0	0	0	0	0	0	0	0
CDA	Cda	2	2	28.5714	50	12.5	17.3913	0	0	0	0	0	1	1	0	0	0	0	0	0	0	0	0	0	0	1	1	0	0	0
CDC42EP1	Cdc42ep1	2	2	28.5714	25	12.5	17.3913	0	1	0	0	1	0	0	1	0	0	0	1	0	0	0	0	0	0	0	0	0	0	0
CDR2	Cdr2	2	2	28.5714	50	12.5	17.3913	0	0	0	0	0	1	1	0	0	0	0	0	0	0	0	0	0	0	1	0	0	0	1
CFLAR	Cflar	2	2	28.5714	50	12.5	17.3913	0	0	0	0	0	1	1	0	1	0	0	0	0	0	0	0	0	0	0	1	0	0	0
CHD4	Chd4	2	2	28.5714	0	12.5	17.3913	1	0	0	1	0	0	0	0	0	0	0	0	1	0	1	0	0	0	0	0	0	0	0
CHMP1A	Chmp1a	2	2	28.5714	25	12.5	17.3913	0	0	0	1	0	1	0	1	1	0	0	0	0	0	0	0	0	0	0	0	0	0	0
CNPY2	Cnpy2	2	2	28.5714	25	12.5	17.3913	0	0	0	0	1	0	1	0	0	0	0	1	0	0	0	0	0	0	1	0	0	0	0
CRTAM	Crtam	2	2	28.5714	50	12.5	17.3913	0	1	0	0	0	1	0	0	0	1	1	0	0	0	0	0	0	0	0	0	0	0	0
CTSF	Ctsf	2	2	28.5714	50	12.5	17.3913	0	0	0	0	0	1	1	0	0	0	0	0	0	0	0	1	0	0	0	0	1	0	0
CXorf15	4932441K18Rik	2	2	28.5714	0	12.5	17.3913	1	0	0	0	1	0	0	0	1	1	0	0	0	0	0	0	0	0	0	0	0	0	0
DPH5	Dph5	2	2	28.5714	25	12.5	17.3913	0	1	0	1	0	0	0	0	1	0	0	0	0	0	1	0	0	0	0	0	0	0	0
DVL3	Dvl3	2	2	28.5714	50	12.5	17.3913	0	0	0	0	0	1	1	0	0	0	0	0	0	0	1	0	1	0	0	0	0	0	0
DYSF	Dysf	2	2	28.5714	50	12.5	17.3913	0	0	0	0	0	1	1	0	0	0	0	0	0	0	0	0	0	0	0	0	1	0	1
ELAVL1	Elavl1	2	2	28.5714	50	12.5	17.3913	0	0	0	0	0	1	1	1	0	0	0	0	0	0	0	0	0	0	0	0	0	0	1
ELP2	Elp2	2	2	28.5714	50	12.5	17.3913	0	0	0	0	0	1	1	0	1	0	0	0	0	0	0	0	0	0	0	1	0	0	0
ENST00000370659	Fkbp1a	2	2	28.5714	50	12.5	17.3913	0	0	0	0	0	1	1	1	0	0	0	0	0	0	0	0	0	0	0	1	0	0	0
EPHB4	Ephb4	2	2	28.5714	25	12.5	17.3913	0	0	0	1	0	0	1	1	0	0	0	0	1	0	0	0	0	0	0	0	0	0	0
ERP29	Erp29	2	2	28.5714	50	12.5	17.3913	0	1	0	0	0	0	1	0	0	0	0	0	0	0	0	0	0	0	1	1	0	0	0
EXOSC2	Exosc2	2	2	28.5714	50	12.5	17.3913	0	0	0	0	0	1	1	1	0	0	0	0	0	0	0	0	0	0	0	1	0	0	0
FKBP1A	Fkbp1a	2	2	28.5714	50	12.5	17.3913	0	0	0	0	0	1	1	1	0	0	0	0	0	0	0	0	0	0	0	1	0	0	0
FLOT2	Flot2	2	2	28.5714	25	12.5	17.3913	0	0	0	1	0	0	1	1	0	0	0	0	0	0	0	0	0	0	0	0	1	0	0
FLT3LG	Flt3l	2	2	28.5714	50	12.5	17.3913	0	0	0	0	0	1	1	0	0	0	0	0	0	0	0	0	1	0	0	1	0	0	0
FOS	Fos	2	2	28.5714	50	12.5	17.3913	0	0	0	0	0	1	1	0	0	1	1	0	0	0	0	0	0	0	0	0	0	0	0
FOXK1	Foxk1	2	2	28.5714	25	12.5	17.3913	0	0	0	1	0	1	0	1	0	0	0	0	0	0	0	0	0	0	0	0	1	0	0
FURIN	Furin	2	2	28.5714	50	12.5	17.3913	0	0	0	0	0	1	1	0	0	0	0	0	0	0	1	0	0	0	1	0	0	0	0
GABPB2	Gabpb2	2	2	28.5714	50	12.5	17.3913	0	0	0	0	0	1	1	0	1	0	0	0	0	0	0	0	0	0	0	0	0	1	0
GALT	Galt	2	2	28.5714	50	12.5	17.3913	0	1	0	0	0	0	1	0	0	0	0	0	1	0	0	0	0	0	0	1	0	0	0
GLCCI1	Glcci1	2	2	28.5714	0	12.5	17.3913	1	0	0	1	0	0	0	1	0	1	0	0	0	0	0	0	0	0	0	0	0	0	0
GLT1D1	Glt1d1	2	2	28.5714	50	12.5	17.3913	0	0	0	0	0	1	1	1	0	0	0	0	0	0	1	0	0	0	0	0	0	0	0
GNG2	Gng2	2	2	28.5714	50	12.5	17.3913	0	0	0	0	0	1	1	0	0	0	0	0	0	0	0	0	0	0	1	0	1	0	0
GPR97	Gpr97	2	2	28.5714	50	12.5	17.3913	0	0	0	0	0	1	1	0	0	0	0	0	0	0	0	0	0	0	0	1	1	0	0
GRB10	Grb10	2	2	28.5714	50	12.5	17.3913	0	0	0	0	0	1	1	0	0	0	0	0	0	0	0	0	1	0	0	1	0	0	0
GRPEL1	Grpel1	2	2	28.5714	25	12.5	17.3913	0	0	0	1	0	1	0	0	1	0	0	0	0	0	0	0	0	0	0	0	1	0	0
GSTM3	Gstm5	2	2	28.5714	50	12.5	17.3913	0	1	0	0	0	0	1	0	0	0	0	0	0	0	0	0	0	0	0	1	1	0	0
HACL1	Hacl1	2	2	28.5714	25	12.5	17.3913	0	0	0	1	0	1	0	1	0	0	0	0	0	0	0	0	0	0	0	1	0	0	0
HIST1H2AB	Hist1h2ao	2	2	28.5714	0	12.5	17.3913	0	0	0	1	1	0	0	1	1	0	0	0	0	0	0	0	0	0	0	0	0	0	0
HOOK1	Hook1	2	2	28.5714	50	12.5	17.3913	0	1	0	0	0	1	0	0	0	0	0	0	0	0	0	0	0	0	1	1	0	0	0
HP	Hp	2	2	28.5714	50	12.5	17.3913	0	0	0	0	0	1	1	0	0	0	0	0	0	0	0	0	0	0	1	0	0	1	0
IL13RA1	Il13ra1	2	2	28.5714	50	12.5	17.3913	0	0	0	0	0	1	1	0	0	0	0	0	0	0	0	0	0	0	1	0	1	0	0
IRF2	Irf2	2	2	28.5714	50	12.5	17.3913	0	0	0	0	0	1	1	1	0	0	0	0	0	0	0	0	0	0	0	0	1	0	0
KCNC1	Kcnc1	2	2	28.5714	0	12.5	17.3913	1	0	0	0	1	0	0	0	0	1	0	0	0	0	1	0	0	0	0	0	0	0	0
LATS2	Lats2	2	2	28.5714	50	12.5	17.3913	0	1	0	0	0	1	0	1	0	0	0	0	0	0	0	1	0	0	0	0	0	0	0
LPAR2	Lpar2	2	2	28.5714	50	12.5	17.3913	0	0	0	0	0	1	1	0	0	0	0	0	0	0	0	0	0	0	1	1	0	0	0
LPCAT1	Lpcat1	2	2	28.5714	25	12.5	17.3913	0	0	0	1	0	1	0	0	0	0	0	0	0	0	0	0	0	0	0	0	1	0	1
LPPR2	BC018242	2	2	28.5714	50	12.5	17.3913	0	0	0	0	0	1	1	1	0	0	0	0	0	0	0	0	0	0	0	1	0	0	0
LRPPRC	Lrpprc	2	2	28.5714	50	12.5	17.3913	0	0	0	0	0	1	1	1	0	0	0	0	0	0	0	0	0	0	0	1	0	0	0
MARCKSL1	Marcksl1	2	2	28.5714	25	12.5	17.3913	0	0	0	1	0	0	1	1	0	0	0	0	0	0	0	1	0	0	0	0	0	0	0
MAT2A	Mat2a	2	2	28.5714	25	12.5	17.3913	0	0	0	0	1	0	1	0	0	0	0	0	0	0	0	0	0	0	0	0	0	1	1
MED28	Med28	2	2	28.5714	50	12.5	17.3913	0	0	0	0	0	1	1	0	0	0	0	0	0	0	0	0	0	0	1	1	0	0	0
MMAB	Mmab	2	2	28.5714	50	12.5	17.3913	0	1	0	0	0	0	1	0	0	0	0	0	0	0	0	0	0	0	0	1	1	0	0
MPDU1	Mpdu1	2	2	28.5714	0	12.5	17.3913	0	0	0	1	1	0	0	0	0	0	0	0	0	0	1	0	0	0	1	0	0	0	0
MYBBP1A	Mybbp1a	2	2	28.5714	25	12.5	17.3913	0	0	0	1	0	1	0	0	0	0	0	0	0	0	0	1	0	0	0	1	0	0	0
NADK	Nadk	2	2	28.5714	25	12.5	17.3913	0	0	0	1	0	1	0	0	1	0	0	0	0	0	0	0	0	0	0	1	0	0	0
NFE2L1	Nfe2l1	2	2	28.5714	0	12.5	17.3913	0	0	0	1	1	0	0	0	0	0	0	0	0	0	1	0	0	0	0	1	0	0	0
ORM1	Orm1	2	2	28.5714	50	12.5	17.3913	0	0	0	0	0	1	1	0	0	0	0	0	0	0	0	0	0	0	0	1	0	1	0
OSBPL10	Osbpl10	2	2	28.5714	50	12.5	17.3913	0	0	0	0	0	1	1	0	0	0	0	0	0	0	0	0	0	1	1	0	0	0	0
OXNAD1	Oxnad1	2	2	28.5714	50	12.5	17.3913	0	0	0	0	0	1	1	1	0	0	0	0	0	0	0	0	0	0	0	1	0	0	0
PEX14	Pex14	2	2	28.5714	50	12.5	17.3913	0	1	0	0	0	0	1	1	0	0	0	0	0	0	0	0	0	1	0	0	0	0	0
PEX7	Pex7	2	2	28.5714	50	12.5	17.3913	0	1	0	0	0	1	0	0	1	0	0	1	0	0	0	0	0	0	0	0	0	0	0
PGLYRP1	Pglyrp1	2	2	28.5714	50	12.5	17.3913	0	0	0	0	0	1	1	0	0	0	0	0	0	1	0	1	0	0	0	0	0	0	0
PITPNA	Pitpna	2	2	28.5714	50	12.5	17.3913	0	0	0	0	0	1	1	0	0	0	0	0	0	1	0	0	0	0	1	0	0	0	0
PLA2G7	Pla2g7	2	2	28.5714	25	12.5	17.3913	0	0	0	1	0	0	1	0	0	0	0	0	0	0	1	0	1	0	0	0	0	0	0
PLXDC1	Plxdc1	2	2	28.5714	50	12.5	17.3913	0	0	0	0	0	1	1	0	0	1	0	0	0	0	0	0	0	0	0	0	0	1	0
POLR1C	Polr1c	2	2	28.5714	0	12.5	17.3913	0	0	0	1	1	0	0	0	1	0	0	0	0	0	1	0	0	0	0	0	0	0	0
POLR3E	Polr3e	2	2	28.5714	25	12.5	17.3913	0	0	0	0	1	0	1	1	0	1	0	0	0	0	0	0	0	0	0	0	0	0	0
POU2AF1	Pou2af1	2	2	28.5714	50	12.5	17.3913	0	0	0	0	0	1	1	0	0	0	0	0	0	0	0	0	0	0	0	0	1	1	0
PPP1R3B	Ppp1r3b	2	2	28.5714	50	12.5	17.3913	0	0	0	0	0	1	1	0	0	0	0	0	0	0	0	0	1	0	0	1	0	0	0
PPP2R5C	Ppp2r5c	2	2	28.5714	25	12.5	17.3913	0	0	0	0	1	0	1	0	0	1	0	0	0	0	0	0	0	0	1	0	0	0	0
PTGS2	Ptgs2	2	2	28.5714	50	12.5	17.3913	0	0	0	0	0	1	1	0	0	1	0	0	1	0	0	0	0	0	0	0	0	0	0
PTP4A3	Ptp4a3	2	2	28.5714	25	12.5	17.3913	0	0	0	1	0	1	0	0	0	0	0	0	0	0	0	0	1	0	1	0	0	0	0
QKI	Qk	2	2	28.5714	50	12.5	17.3913	0	0	0	0	0	1	1	0	0	0	0	0	0	0	1	0	1	0	0	0	0	0	0
QRSL1	Qrsl1	2	2	28.5714	50	12.5	17.3913	0	1	0	0	0	0	1	0	0	0	0	0	0	0	0	0	1	0	1	0	0	0	0
RAB3D	Rab3d	2	2	28.5714	50	12.5	17.3913	0	0	0	0	0	1	1	1	0	0	0	0	0	0	1	0	0	0	0	0	0	0	0
RAB5B	Rab5b	2	2	28.5714	50	12.5	17.3913	0	0	0	0	0	1	1	1	0	0	0	0	0	0	0	0	0	0	0	1	0	0	0
RAE1	Rae1	2	2	28.5714	0	12.5	17.3913	0	0	0	1	1	0	0	0	0	1	0	0	0	0	0	0	0	1	0	0	0	0	0
RALB	Ralb	2	2	28.5714	50	12.5	17.3913	0	1	0	0	0	1	0	1	0	0	0	0	0	0	0	0	0	0	1	0	0	0	0
RAN	Ran	2	2	28.5714	50	12.5	17.3913	0	1	0	0	0	0	1	0	0	1	0	0	0	0	0	0	0	0	0	0	0	0	1
RASGRP1	Rasgrp1	2	2	28.5714	50	12.5	17.3913	0	0	0	0	0	1	1	0	0	0	0	0	0	0	0	0	0	0	1	0	0	1	0
RFFL	Rffl	2	2	28.5714	50	12.5	17.3913	0	0	0	0	0	1	1	1	0	0	0	0	0	0	0	0	0	0	0	0	1	0	0
RFTN1	Rftn1	2	2	28.5714	0	12.5	17.3913	0	0	0	1	1	0	0	0	0	0	0	0	1	0	0	0	0	0	0	0	0	1	0
RHOG	Rhog	2	2	28.5714	50	12.5	17.3913	0	0	0	0	0	1	1	1	1	0	0	0	0	0	0	0	0	0	0	0	0	0	0
RILPL1	Rilpl1	2	2	28.5714	50	12.5	17.3913	0	0	1	0	0	0	1	0	0	0	0	0	0	0	0	0	1	0	0	0	1	0	0
RORA	Rora	2	2	28.5714	50	12.5	17.3913	0	0	0	0	0	1	1	1	0	0	0	0	0	0	0	0	0	0	0	0	1	0	0
RPAIN	Rpain	2	2	28.5714	50	12.5	17.3913	0	1	0	0	0	0	1	0	1	0	0	0	0	0	0	0	0	0	1	0	0	0	0
RPL11	Rpl11	2	2	28.5714	25	12.5	17.3913	0	1	0	1	0	0	0	0	0	0	0	0	1	0	0	0	0	0	0	0	1	0	0
RPP30	Rpp30	2	2	28.5714	0	12.5	17.3913	0	0	0	1	1	0	0	0	0	0	0	0	0	0	0	0	0	0	1	0	0	0	1
RPS3	Rps3	2	2	28.5714	50	12.5	17.3913	0	1	0	0	0	0	1	0	1	0	0	0	0	0	0	0	0	0	0	0	1	0	0
RXRA	Rxra	2	2	28.5714	25	12.5	17.3913	0	0	0	1	0	1	0	1	0	0	0	0	0	0	0	0	0	0	0	1	0	0	0
SBDS	Sbds	2	2	28.5714	50	12.5	17.3913	0	1	0	0	0	1	0	0	0	0	0	0	0	0	0	0	0	0	0	1	1	0	0
SEMA4D	Sema4d	2	2	28.5714	50	12.5	17.3913	0	0	0	0	0	1	1	0	0	0	0	0	0	0	1	0	0	0	1	0	0	0	0
SEMA7A	Sema7a	2	2	28.5714	25	12.5	17.3913	0	0	0	1	0	0	1	0	0	0	0	0	0	0	1	0	0	0	0	0	1	0	0
SFXN2	Sfxn2	2	2	28.5714	50	12.5	17.3913	0	0	0	0	0	1	1	0	0	0	0	0	0	0	1	0	0	0	0	1	0	0	0
SIK1	Sik1	2	2	28.5714	0	12.5	17.3913	0	0	0	1	1	0	0	0	0	0	0	0	0	0	0	0	0	0	1	0	1	0	0
SLC25A37	Slc25a37	2	2	28.5714	50	12.5	17.3913	0	0	0	0	0	1	1	1	0	0	0	0	0	0	0	0	0	0	0	1	0	0	0
SLC44A2	Slc44a2	2	2	28.5714	50	12.5	17.3913	0	1	0	0	0	0	1	0	0	0	0	0	0	0	0	0	1	0	1	0	0	0	0
STAT3	Stat3	2	2	28.5714	50	12.5	17.3913	0	0	0	0	0	1	1	1	0	0	0	0	0	0	0	0	0	0	0	1	0	0	0
SUSD3	Susd3	2	2	28.5714	50	12.5	17.3913	0	0	0	0	0	1	1	0	0	0	0	1	0	0	0	0	0	0	1	0	0	0	0
TERF1	Terf1	2	2	28.5714	0	12.5	17.3913	0	0	0	1	1	0	0	0	1	0	0	0	0	0	0	0	0	0	1	0	0	0	0
TLR4	Tlr4	2	2	28.5714	50	12.5	17.3913	0	0	0	0	0	1	1	0	0	0	0	0	0	0	0	0	1	0	1	0	0	0	0
TMEM25	Tmem25	2	2	28.5714	50	12.5	17.3913	0	0	0	0	0	1	1	0	1	0	0	0	0	0	0	0	0	0	1	0	0	0	0
TMEM97	Tmem97	2	2	28.5714	0	12.5	17.3913	0	0	0	1	1	0	0	1	1	0	0	0	0	0	0	0	0	0	0	0	0	0	0
TNFRSF1A	Tnfrsf1a	2	2	28.5714	50	12.5	17.3913	0	0	0	0	0	1	1	1	0	0	0	0	0	0	1	0	0	0	0	0	0	0	0
TSPYL5	Tspyl5	2	2	28.5714	50	12.5	17.3913	0	0	0	0	0	1	1	1	0	0	0	0	0	0	0	1	0	0	0	0	0	0	0
UBA5	Uba5	2	2	28.5714	50	12.5	17.3913	0	1	0	0	0	1	0	1	0	0	0	0	0	0	0	0	0	0	1	0	0	0	0
ULK1	Ulk1	2	2	28.5714	50	12.5	17.3913	0	1	0	0	0	1	0	1	0	0	0	0	0	0	0	0	0	0	0	1	0	0	0
VSIG4	Vsig4	2	2	28.5714	50	12.5	17.3913	0	0	0	0	0	1	1	1	0	0	0	0	0	0	0	0	0	0	1	0	0	0	0
WDR75	Wdr75	2	2	28.5714	50	12.5	17.3913	0	1	0	0	0	1	0	0	0	0	0	0	0	0	0	0	0	0	1	0	0	0	1
XPR1	Xpr1	2	2	28.5714	50	12.5	17.3913	0	0	0	0	0	1	1	1	0	0	0	0	0	0	0	0	0	0	1	0	0	0	0
YIPF3	Yipf3	2	2	28.5714	50	12.5	17.3913	0	0	0	0	0	1	1	1	1	0	0	0	0	0	0	0	0	0	0	0	0	0	0
ZBTB38	Zbtb38	2	2	28.5714	0	12.5	17.3913	1	0	0	1	0	0	0	0	0	0	0	0	0	0	1	0	0	0	0	0	1	0	0
ZC3H6	Zc3h6	2	2	28.5714	50	12.5	17.3913	0	0	0	0	0	1	1	1	0	0	0	0	0	0	0	0	0	0	0	0	0	1	0
ZCCHC6	Zcchc6	2	2	28.5714	50	12.5	17.3913	0	0	0	0	0	1	1	1	0	0	0	0	0	0	0	0	0	0	0	1	0	0	0
ZDHHC8	Zdhhc8	2	2	28.5714	25	12.5	17.3913	0	1	0	1	0	0	0	0	0	0	0	0	0	0	0	0	0	1	0	0	1	0	0
ZFAND3	Zfand3	2	2	28.5714	50	12.5	17.3913	0	0	0	0	0	1	1	1	0	0	0	0	0	0	0	0	0	0	0	1	0	0	0
ZFYVE9	Zfyve9	2	2	28.5714	50	12.5	17.3913	0	0	0	0	0	1	1	1	0	0	0	0	0	0	0	0	0	0	0	1	0	0	0
ZNF777	Zfp777	2	2	28.5714	50	12.5	17.3913	0	0	0	0	0	1	1	1	0	0	0	0	1	0	0	0	0	0	0	0	0	0	0
A_24_P493646	Rad9	1	3	14.2857	25	18.75	17.3913	0	1	0	0	0	0	0	1	0	0	0	0	0	0	0	0	0	0	0	1	1	0	0
A_24_P512749	Prpf38b	1	3	14.2857	25	18.75	17.3913	0	1	0	0	0	0	0	0	1	1	0	0	0	0	0	0	0	0	0	0	0	0	1
A_32_P118896	Ccnh	1	3	14.2857	25	18.75	17.3913	0	1	0	0	0	0	0	1	1	0	0	0	0	0	0	0	0	0	1	0	0	0	0
A_32_P171488	Dusp1	1	3	14.2857	25	18.75	17.3913	0	0	0	0	0	0	1	0	0	1	1	0	0	0	0	0	0	0	1	0	0	0	0
A_32_P228206	Syt11	1	3	14.2857	25	18.75	17.3913	0	1	0	0	0	0	0	1	0	0	0	0	0	0	0	0	0	0	1	1	0	0	0
A_32_P3564	Whamm	1	3	14.2857	25	18.75	17.3913	0	1	0	0	0	0	0	1	0	0	0	1	0	0	0	0	0	0	0	0	0	0	1
A_32_P91773	Sod2	1	3	14.2857	25	18.75	17.3913	0	0	0	0	0	0	1	0	0	0	0	0	0	0	0	0	0	0	0	1	1	0	1
A2M	A2m	1	3	14.2857	0	18.75	17.3913	0	0	0	0	1	0	0	0	0	1	1	0	0	0	0	1	0	0	0	0	0	0	0
ABCB1	Abcb1a	1	3	14.2857	0	18.75	17.3913	0	0	0	0	1	0	0	0	0	0	0	1	0	0	0	0	1	0	0	1	0	0	0
ACAD11	Acad11	1	3	14.2857	25	18.75	17.3913	0	0	0	0	0	0	1	1	0	0	0	0	0	0	0	0	0	0	1	0	0	0	1
ACCS	Accs	1	3	14.2857	25	18.75	17.3913	0	0	0	0	0	0	1	0	0	0	0	0	0	0	0	0	0	1	1	0	0	0	1
ADAMTSL5	Adamtsl5	1	3	14.2857	25	18.75	17.3913	0	1	0	0	0	0	0	0	0	0	0	0	1	0	0	0	1	0	0	0	1	0	0
ADC	Adc	1	3	14.2857	0	18.75	17.3913	0	0	0	1	0	0	0	0	0	0	0	0	0	0	0	0	0	0	0	1	1	0	1
ADRB3	Adrb3	1	3	14.2857	25	18.75	17.3913	0	1	0	0	0	0	0	0	0	0	0	0	1	0	1	0	0	0	0	0	0	1	0
ADRM1	Adrm1	1	3	14.2857	0	18.75	17.3913	0	0	0	1	0	0	0	0	0	0	0	0	0	0	0	0	1	1	1	0	0	0	0
AK056664	Acsf3	1	3	14.2857	25	18.75	17.3913	0	0	0	0	0	0	1	0	1	0	0	0	0	0	0	0	0	0	1	1	0	0	0
AK095167	Qdpr	1	3	14.2857	25	18.75	17.3913	0	0	0	0	0	1	0	1	0	1	0	0	0	0	0	0	0	0	0	1	0	0	0
AKTIP	Aktip	1	3	14.2857	0	18.75	17.3913	0	0	0	1	0	0	0	0	1	0	0	0	0	0	0	0	0	0	0	1	1	0	0
ALG14	Alg14	1	3	14.2857	0	18.75	17.3913	0	0	0	1	0	0	0	1	1	0	0	0	0	0	0	0	0	0	1	0	0	0	0
ANAPC5	Anapc5	1	3	14.2857	0	18.75	17.3913	0	0	0	1	0	0	0	1	1	0	0	0	0	0	0	0	0	0	0	0	1	0	0
ANGEL2	Angel2	1	3	14.2857	25	18.75	17.3913	0	0	0	0	0	1	0	0	0	0	0	0	1	0	0	0	0	0	0	1	1	0	0
ANKRD44	Ankrd44	1	3	14.2857	0	18.75	17.3913	0	0	0	1	0	0	0	0	0	0	0	0	0	0	0	0	0	0	0	0	1	1	1
AP1G1	Ap1g1	1	3	14.2857	25	18.75	17.3913	0	0	0	0	0	1	0	0	0	0	0	0	0	0	0	1	0	0	1	1	0	0	0
AP2S1	Ap2s1	1	3	14.2857	0	18.75	17.3913	1	0	0	0	0	0	0	0	0	0	0	0	1	0	0	0	0	1	0	0	1	0	0
APH1B	Aph1b	1	3	14.2857	25	18.75	17.3913	0	0	0	0	0	1	0	0	0	0	0	1	0	0	0	0	0	0	0	1	1	0	0
AQR	Aqr	1	3	14.2857	0	18.75	17.3913	1	0	0	0	0	0	0	0	1	1	0	0	0	0	0	0	0	0	1	0	0	0	0
ARAF	Araf	1	3	14.2857	0	18.75	17.3913	0	0	0	0	1	0	0	1	1	0	0	0	0	0	0	0	0	0	1	0	0	0	0
ASL	Asl	1	3	14.2857	25	18.75	17.3913	0	0	0	0	0	1	0	1	0	0	0	0	0	0	0	0	0	0	1	1	0	0	0
ASPG	Aspg	1	3	14.2857	25	18.75	17.3913	0	1	0	0	0	0	0	1	0	0	0	0	0	0	0	0	0	0	1	1	0	0	0
ATAD2	Atad2	1	3	14.2857	0	18.75	17.3913	0	0	0	1	0	0	0	0	0	0	0	1	0	1	0	0	0	0	0	0	1	0	0
ATF6	Atf6	1	3	14.2857	25	18.75	17.3913	0	0	0	0	0	0	1	0	0	0	0	0	0	0	0	0	1	0	0	1	1	0	0
ATG2A	Atg2a	1	3	14.2857	25	18.75	17.3913	0	0	0	0	0	1	0	1	0	0	0	0	0	0	0	0	0	0	1	1	0	0	0
ATP1B1	Atp1b1	1	3	14.2857	25	18.75	17.3913	0	0	0	0	0	1	0	1	0	0	0	0	0	0	0	0	0	0	1	1	0	0	0
ATP5G2	Atp5g2	1	3	14.2857	0	18.75	17.3913	0	0	0	1	0	0	0	0	0	0	0	0	0	0	0	0	0	1	1	1	0	0	0
BAIAP2L1	Baiap2l1	1	3	14.2857	0	18.75	17.3913	0	0	0	1	0	0	0	1	0	0	0	0	0	0	0	0	0	0	1	1	0	0	0
BBS9	Bbs9	1	3	14.2857	0	18.75	17.3913	0	0	0	0	1	0	0	0	0	0	0	0	0	0	0	1	0	0	1	1	0	0	0
BCAR1	Bcar1	1	3	14.2857	0	18.75	17.3913	0	0	0	1	0	0	0	0	0	0	0	0	0	0	0	0	0	0	1	1	1	0	0
BCS1L	Bcs1l	1	3	14.2857	0	18.75	17.3913	0	0	0	1	0	0	0	0	1	0	0	0	0	0	0	0	0	1	0	1	0	0	0
BOD1L	Bod1l	1	3	14.2857	25	18.75	17.3913	0	0	0	0	0	0	1	1	1	0	0	1	0	0	0	0	0	0	0	0	0	0	0
C12orf35	2810474O19Rik	1	3	14.2857	25	18.75	17.3913	0	0	0	0	0	0	1	1	1	0	0	0	0	0	0	0	0	0	0	0	1	0	0
C13orf15	1190002H23Rik	1	3	14.2857	25	18.75	17.3913	0	0	0	0	0	1	0	0	0	0	0	1	0	0	0	0	0	0	1	0	1	0	0
C5orf45	3010026O09Rik	1	3	14.2857	25	18.75	17.3913	0	0	0	0	0	0	1	0	1	0	0	0	0	0	0	0	0	0	1	1	0	0	0
C6orf47	D17H6S53E	1	3	14.2857	0	18.75	17.3913	0	0	0	1	0	0	0	0	1	0	0	0	1	0	1	0	0	0	0	0	0	0	0
CA11	Car11	1	3	14.2857	25	18.75	17.3913	0	1	0	0	0	0	0	0	0	0	0	0	1	0	1	0	1	0	0	0	0	0	0
CBLB	Cblb	1	3	14.2857	0	18.75	17.3913	0	0	0	1	0	0	0	1	1	0	0	0	0	0	0	0	0	0	0	1	0	0	0
CCBL1	Ccbl1	1	3	14.2857	0	18.75	17.3913	0	0	0	0	1	0	0	0	0	0	0	0	0	0	0	1	0	0	1	1	0	0	0
CCNH	Ccnh	1	3	14.2857	25	18.75	17.3913	0	1	0	0	0	0	0	1	1	0	0	0	0	0	0	0	0	0	1	0	0	0	0
CCS	Ccs	1	3	14.2857	0	18.75	17.3913	0	0	0	0	1	0	0	0	0	1	0	0	1	0	1	0	0	0	0	0	0	0	0
CD44	Cd44	1	3	14.2857	0	18.75	17.3913	0	0	0	1	0	0	0	0	0	0	0	1	0	0	0	0	0	0	0	0	1	0	1
CD79B	Cd79b	1	3	14.2857	25	18.75	17.3913	0	0	0	0	0	0	1	0	0	0	0	0	0	0	0	0	0	0	1	1	0	1	0
CDC25B	Cdc25b	1	3	14.2857	0	18.75	17.3913	0	0	0	1	0	0	0	0	0	0	0	0	1	0	0	0	0	0	0	0	1	0	1
CDH5	Cdh5	1	3	14.2857	0	18.75	17.3913	0	0	0	0	1	0	0	1	0	0	0	0	1	0	0	0	0	0	0	0	1	0	0
CHST11	Chst11	1	3	14.2857	25	18.75	17.3913	0	0	0	0	0	1	0	0	0	0	0	0	1	0	1	1	0	0	0	0	0	0	0
CIT	Cit	1	3	14.2857	0	18.75	17.3913	0	0	0	0	1	0	0	0	0	0	0	0	0	1	0	0	0	0	1	0	1	0	0
CLN5	Cln5	1	3	14.2857	25	18.75	17.3913	0	1	0	0	0	0	0	0	0	0	0	0	0	0	0	0	1	0	1	0	1	0	0
COL12A1	Col12a1	1	3	14.2857	0	18.75	17.3913	0	0	0	1	0	0	0	0	0	0	0	0	1	0	0	0	0	1	0	0	1	0	0
CORO1C	Coro1c	1	3	14.2857	25	18.75	17.3913	0	0	0	0	0	1	0	1	0	1	0	0	0	1	0	0	0	0	0	0	0	0	0
CR596746	Avl9	1	3	14.2857	25	18.75	17.3913	0	0	0	0	0	0	1	1	1	0	0	0	0	0	0	0	0	0	0	1	0	0	0
CRAT	Crat	1	3	14.2857	25	18.75	17.3913	0	0	0	0	0	1	0	0	0	0	0	0	0	0	1	0	0	0	1	1	0	0	0
CRTC3	Crtc3	1	3	14.2857	25	18.75	17.3913	0	0	0	0	0	1	0	1	0	0	0	0	0	0	0	0	0	0	0	1	0	1	0
CRYZ	Cryz	1	3	14.2857	0	18.75	17.3913	0	0	0	1	0	0	0	0	1	0	0	1	0	0	0	0	0	0	1	0	0	0	0
CTSZ	Ctsz	1	3	14.2857	0	18.75	17.3913	1	0	0	0	0	0	0	0	0	0	0	1	1	0	1	0	0	0	0	0	0	0	0
CYB561	Cyb561	1	3	14.2857	0	18.75	17.3913	0	0	0	0	1	0	0	0	0	0	0	0	1	0	0	0	1	0	0	0	1	0	0
CYB5A	Cyb5	1	3	14.2857	25	18.75	17.3913	0	0	0	0	0	0	1	0	0	0	0	0	1	0	1	0	0	0	0	0	0	1	0
CYB5R4	Cyb5r4	1	3	14.2857	0	18.75	17.3913	0	0	0	1	0	0	0	0	1	1	0	1	0	0	0	0	0	0	0	0	0	0	0
CYP2R1	Cyp2r1	1	3	14.2857	25	18.75	17.3913	0	0	0	0	0	0	1	0	0	0	0	0	0	0	0	0	0	0	1	1	0	1	0
CYR61	Cyr61	1	3	14.2857	0	18.75	17.3913	0	0	0	0	1	0	0	1	0	0	0	0	0	0	0	0	1	0	0	1	0	0	0
DCTD	Dctd	1	3	14.2857	25	18.75	17.3913	0	1	0	0	0	0	0	0	0	0	0	1	0	0	0	0	0	0	1	0	0	0	1
DCXR	Dcxr	1	3	14.2857	0	18.75	17.3913	0	0	0	0	1	0	0	0	0	1	0	0	0	0	0	0	0	0	1	0	1	0	0
DDX46	Ddx46	1	3	14.2857	0	18.75	17.3913	0	0	0	1	0	0	0	1	0	0	0	0	0	0	0	0	0	0	1	1	0	0	0
DENND5B	Dennd5b	1	3	14.2857	25	18.75	17.3913	0	0	0	0	0	1	0	1	0	0	0	0	0	0	0	1	0	0	0	1	0	0	0
DEXI	Dexi	1	3	14.2857	0	18.75	17.3913	0	0	0	1	0	0	0	1	1	0	0	0	0	0	0	0	0	0	0	1	0	0	0
DNAJB4	Dnajb4	1	3	14.2857	0	18.75	17.3913	0	0	0	0	1	0	0	0	0	1	0	0	0	1	0	0	0	1	0	0	0	0	0
DUSP12	Dusp12	1	3	14.2857	25	18.75	17.3913	0	0	0	0	0	1	0	1	0	0	0	0	0	0	0	0	0	0	1	1	0	0	0
DUSP6	Dusp6	1	3	14.2857	0	18.75	17.3913	0	0	0	0	1	0	0	0	1	1	0	1	0	0	0	0	0	0	0	0	0	0	0
ECHDC1	Echdc1	1	3	14.2857	25	18.75	17.3913	0	1	0	0	0	0	0	1	1	0	0	0	0	0	0	0	0	0	1	0	0	0	0
EEF2	Eef2	1	3	14.2857	0	18.75	17.3913	0	0	0	0	1	0	0	0	1	0	0	0	1	0	0	0	0	0	0	1	0	0	0
ELMOD3	Elmod3	1	3	14.2857	0	18.75	17.3913	0	0	0	1	0	0	0	0	0	0	0	0	0	0	1	0	0	0	0	1	0	0	1
EMG1	Emg1	1	3	14.2857	25	18.75	17.3913	0	1	0	0	0	0	0	0	0	0	0	0	0	0	1	0	0	0	1	0	0	0	1
ENTPD8	Entpd8	1	3	14.2857	25	18.75	17.3913	0	1	0	0	0	0	0	1	0	0	0	0	0	0	0	0	0	0	1	1	0	0	0
EPB41L2	Epb4.1l2	1	3	14.2857	0	18.75	17.3913	0	0	0	1	0	0	0	0	0	0	0	0	0	0	1	0	1	0	0	0	1	0	0
EPRS	Eprs	1	3	14.2857	25	18.75	17.3913	0	0	0	0	0	1	0	0	1	0	0	0	1	0	0	0	0	0	1	0	0	0	0
ETS1	Ets1	1	3	14.2857	25	18.75	17.3913	0	0	0	0	0	0	1	0	0	0	0	0	0	0	0	0	1	0	0	0	1	1	0
ETS2	Ets2	1	3	14.2857	0	18.75	17.3913	0	0	0	0	1	0	0	1	0	0	0	0	0	0	0	0	1	0	0	0	0	0	1
EVI5	Evi5	1	3	14.2857	0	18.75	17.3913	0	0	0	1	0	0	0	1	1	0	0	0	0	0	0	0	0	0	0	1	0	0	0
EXOC1	Exoc1	1	3	14.2857	0	18.75	17.3913	0	0	0	0	1	0	0	1	0	0	0	0	0	0	0	0	0	0	1	1	0	0	0
EXOC2	Exoc2	1	3	14.2857	25	18.75	17.3913	0	0	0	0	0	1	0	0	0	1	1	0	0	0	0	0	0	0	1	0	0	0	0
EXOC3	Exoc3	1	3	14.2857	0	18.75	17.3913	0	0	0	0	1	0	0	0	0	0	0	1	0	0	0	0	0	1	0	1	0	0	0
F2R	F2r	1	3	14.2857	25	18.75	17.3913	0	0	0	0	0	0	1	0	1	0	0	0	0	0	0	0	0	0	1	0	1	0	0
FAM123B	Fam123b	1	3	14.2857	0	18.75	17.3913	0	0	0	1	0	0	0	0	0	0	0	0	0	0	1	0	0	0	0	0	0	1	1
FAM134A	Fam134a	1	3	14.2857	0	18.75	17.3913	0	0	0	0	1	0	0	0	1	0	0	1	0	0	1	0	0	0	0	0	0	0	0
FAM134B	Fam134b	1	3	14.2857	25	18.75	17.3913	0	0	0	0	0	1	0	1	0	0	0	0	0	0	1	0	0	0	0	1	0	0	0
FAM59A	Fam59a	1	3	14.2857	0	18.75	17.3913	0	0	0	0	1	0	0	1	1	0	0	0	0	0	0	0	1	0	0	0	0	0	0
FAM65A	Fam65a	1	3	14.2857	25	18.75	17.3913	0	1	0	0	0	0	0	1	0	0	0	0	1	0	1	0	0	0	0	0	0	0	0
FAM96A	Fam96a	1	3	14.2857	0	18.75	17.3913	0	0	0	1	0	0	0	1	0	0	0	0	0	0	0	0	0	0	0	1	0	0	1
FOXO1	Foxo1	1	3	14.2857	25	18.75	17.3913	0	0	0	0	0	1	0	1	0	0	0	0	0	0	0	0	1	0	0	0	0	1	0
FUBP3	Fubp3	1	3	14.2857	0	18.75	17.3913	0	0	0	0	1	0	0	0	0	0	0	0	1	1	0	0	0	0	0	1	0	0	0
GAS7	Gas7	1	3	14.2857	25	18.75	17.3913	0	0	0	0	0	1	0	0	0	0	0	1	0	1	0	0	0	0	0	1	0	0	0
GRIK5	Grik5	1	3	14.2857	25	18.75	17.3913	0	1	0	0	0	0	0	0	0	0	0	0	1	0	0	0	0	1	0	0	1	0	0
GSK3A	Gsk3a	1	3	14.2857	0	18.75	17.3913	0	0	0	0	1	0	0	1	0	0	0	0	0	0	1	0	0	0	0	1	0	0	0
GTF2I	Gtf2i	1	3	14.2857	25	18.75	17.3913	0	0	0	0	0	1	0	0	0	0	0	0	0	0	1	0	0	1	0	0	0	0	1
H2AFJ	H2afj	1	3	14.2857	0	18.75	17.3913	0	0	0	0	1	0	0	0	0	1	1	1	0	0	0	0	0	0	0	0	0	0	0
HDGF	Hdgf	1	3	14.2857	0	18.75	17.3913	0	0	0	1	0	0	0	0	0	0	0	0	0	0	0	0	0	0	1	1	1	0	0
HIF1A	Hif1a	1	3	14.2857	0	18.75	17.3913	0	0	0	1	0	0	0	0	0	0	0	0	0	0	0	0	1	0	1	0	0	0	1
HIP1R	Hip1r	1	3	14.2857	25	18.75	17.3913	0	0	0	0	0	0	1	0	0	1	1	0	0	0	0	0	0	0	0	0	1	0	0
HLA-E	H2-T23	1	3	14.2857	0	18.75	17.3913	1	0	0	0	0	0	0	0	0	0	0	1	0	0	0	0	0	0	0	1	0	1	0
HMGB1L1	Hmgb1	1	3	14.2857	25	18.75	17.3913	0	0	0	0	0	1	0	1	1	0	0	0	0	0	0	0	0	0	0	1	0	0	0
HNRNPA1	Hnrnpa1	1	3	14.2857	25	18.75	17.3913	0	0	0	0	0	1	0	0	0	0	0	0	1	0	0	0	1	0	0	0	1	0	0
IFI44	Ifi44	1	3	14.2857	0	18.75	17.3913	1	0	0	0	0	0	0	0	0	0	0	1	1	0	0	0	0	0	1	0	0	0	0
IGFALS	Igfals	1	3	14.2857	0	18.75	17.3913	0	0	0	1	0	0	0	1	1	0	0	0	0	0	0	0	0	0	0	1	0	0	0
IL11RA	Il11ra1	1	3	14.2857	25	18.75	17.3913	0	0	0	0	0	0	1	1	0	0	0	0	0	0	0	0	0	0	0	1	1	0	0
INPP4B	Inpp4b	1	3	14.2857	25	18.75	17.3913	0	0	0	0	0	0	1	0	0	0	0	0	0	0	1	0	1	0	0	0	1	0	0
INSIG2	Insig2	1	3	14.2857	0	18.75	17.3913	0	0	0	1	0	0	0	1	1	0	0	0	0	0	0	0	0	0	0	1	0	0	0
IPMK	Ipmk	1	3	14.2857	25	18.75	17.3913	0	0	0	0	0	1	0	1	0	0	0	0	0	0	0	0	1	0	1	0	0	0	0
IPO13	Ipo13	1	3	14.2857	0	18.75	17.3913	0	0	0	1	0	0	0	0	0	0	0	0	0	1	0	0	0	1	0	0	1	0	0
KCNIP3	Kcnip3	1	3	14.2857	0	18.75	17.3913	0	0	0	1	0	0	0	0	0	0	0	0	0	0	0	0	1	1	0	0	1	0	0
KDM4A	Kdm4a	1	3	14.2857	0	18.75	17.3913	0	0	0	0	1	0	0	1	0	0	0	0	0	0	0	0	0	1	0	1	0	0	0
KIAA0513	6430548M08Rik	1	3	14.2857	25	18.75	17.3913	0	0	0	0	0	0	1	0	0	0	0	0	0	0	1	0	0	0	0	1	1	0	0
KIAA0528	5730419I09Rik	1	3	14.2857	0	18.75	17.3913	0	0	0	0	1	0	0	0	0	0	0	0	0	1	0	1	0	0	1	0	0	0	0
KIAA0556	D430042O09Rik	1	3	14.2857	25	18.75	17.3913	0	0	0	0	0	0	1	1	0	0	0	0	0	0	0	0	0	0	1	1	0	0	0
KIAA1377	AK129341	1	3	14.2857	25	18.75	17.3913	0	0	0	0	0	1	0	0	0	0	0	1	1	0	0	0	0	0	1	0	0	0	0
KIF1B	Kif1b	1	3	14.2857	25	18.75	17.3913	0	0	0	0	0	1	0	1	0	0	0	1	0	0	0	0	0	0	0	1	0	0	0
KIF3A	Kif3a	1	3	14.2857	25	18.75	17.3913	0	0	0	0	0	1	0	1	0	0	0	0	0	0	0	0	0	1	1	0	0	0	0
KIFAP3	Kifap3	1	3	14.2857	0	18.75	17.3913	0	0	0	1	0	0	0	0	0	0	0	1	0	0	0	0	0	0	1	1	0	0	0
KLF3	Klf3	1	3	14.2857	25	18.75	17.3913	0	0	0	0	0	0	1	0	0	1	0	0	0	0	0	0	1	0	1	0	0	0	0
KLHL29	Klhl29	1	3	14.2857	25	18.75	17.3913	0	0	0	0	0	1	0	0	0	0	0	0	0	0	0	1	0	0	0	0	1	0	1
LAMA5	Lama5	1	3	14.2857	0	18.75	17.3913	0	0	0	0	1	0	0	0	0	0	0	0	0	0	0	0	1	0	1	0	1	0	0
LIMS2	Lims2	1	3	14.2857	0	18.75	17.3913	0	0	0	0	1	0	0	1	0	0	0	0	0	0	0	0	0	0	1	0	1	0	0
LMO7	Lmo7	1	3	14.2857	25	18.75	17.3913	0	0	0	0	0	1	0	0	0	0	0	0	0	0	0	0	1	0	0	1	1	0	0
LMTK2	Lmtk2	1	3	14.2857	25	18.75	17.3913	0	0	0	0	0	0	1	0	0	0	0	0	0	1	1	0	0	0	0	0	1	0	0
LRPAP1	Lrpap1	1	3	14.2857	0	18.75	17.3913	1	0	0	0	0	0	0	1	0	1	1	0	0	0	0	0	0	0	0	0	0	0	0
LRRC16A	Lrrc16a	1	3	14.2857	0	18.75	17.3913	0	0	0	1	0	0	0	0	1	0	0	0	0	0	0	0	0	0	1	0	1	0	0
MAGED1	Maged1	1	3	14.2857	25	18.75	17.3913	0	0	0	0	0	1	0	1	0	0	0	0	0	0	0	1	0	0	0	1	0	0	0
MAP4K5	Map4k5	1	3	14.2857	0	18.75	17.3913	0	0	0	0	1	0	0	0	1	0	0	0	0	0	1	0	1	0	0	0	0	0	0
MAPK6	Mapk6	1	3	14.2857	0	18.75	17.3913	0	0	0	0	1	0	0	1	0	0	0	1	0	0	0	0	0	0	0	0	0	1	0
MED16	Med16	1	3	14.2857	0	18.75	17.3913	0	0	0	1	0	0	0	1	0	0	0	0	0	0	0	0	0	0	0	1	1	0	0
METTL10	Mettl10	1	3	14.2857	25	18.75	17.3913	0	1	0	0	0	0	0	1	0	0	0	0	0	0	0	0	0	1	0	1	0	0	0
METTL7B	Mettl7b	1	3	14.2857	0	18.75	17.3913	0	0	0	1	0	0	0	0	1	0	0	0	0	0	0	0	0	0	1	1	0	0	0
MIDN	Midn	1	3	14.2857	25	18.75	17.3913	0	0	0	0	0	1	0	1	0	0	0	0	0	0	0	0	0	0	1	1	0	0	0
MKLN1	Mkln1	1	3	14.2857	25	18.75	17.3913	0	0	0	0	0	0	1	0	1	0	0	0	0	0	0	1	0	1	0	0	0	0	0
MKNK1	Mknk1	1	3	14.2857	25	18.75	17.3913	0	0	0	0	0	1	0	0	0	1	0	0	0	0	0	0	0	0	0	1	1	0	0
MOCS2	Mocs2	1	3	14.2857	0	18.75	17.3913	0	0	0	0	1	0	0	1	1	0	0	0	0	0	0	0	0	0	0	1	0	0	0
MORC4	Morc4	1	3	14.2857	25	18.75	17.3913	0	0	0	0	0	1	0	0	0	0	0	0	0	0	1	0	0	0	0	0	1	0	1
MTERFD1	Mterfd1	1	3	14.2857	25	18.75	17.3913	0	1	0	0	0	0	0	0	1	0	0	0	0	1	0	0	0	0	1	0	0	0	0
MTMR4	Mtmr4	1	3	14.2857	0	18.75	17.3913	0	0	0	1	0	0	0	1	0	0	0	0	0	0	0	0	0	0	1	1	0	0	0
N4BP2	N4bp2	1	3	14.2857	25	18.75	17.3913	0	0	0	0	0	1	0	1	1	0	0	0	0	0	0	0	1	0	0	0	0	0	0
NCOA4	Ncoa4	1	3	14.2857	0	18.75	17.3913	0	0	0	0	1	0	0	1	0	0	0	0	0	0	0	0	0	0	1	1	0	0	0
NEU1	Neu1	1	3	14.2857	0	18.75	17.3913	0	0	0	0	1	0	0	0	0	0	0	0	0	0	0	1	0	0	1	0	1	0	0
NID2	Nid2	1	3	14.2857	0	18.75	17.3913	0	0	0	0	1	0	0	0	0	0	0	0	0	0	0	0	0	0	1	1	1	0	0
NME7	Nme7	1	3	14.2857	25	18.75	17.3913	0	1	0	0	0	0	0	1	0	0	0	0	0	0	0	0	0	0	1	1	0	0	0
NMNAT1	Nmnat1	1	3	14.2857	25	18.75	17.3913	0	0	0	0	0	1	0	0	0	0	0	0	0	0	1	0	0	0	0	1	1	0	0
NPAT	Npat	1	3	14.2857	0	18.75	17.3913	1	0	0	0	0	0	0	1	1	1	0	0	0	0	0	0	0	0	0	0	0	0	0
NR1I3	Nr1i3	1	3	14.2857	0	18.75	17.3913	0	0	0	0	1	0	0	0	1	0	0	0	0	0	0	0	0	1	0	1	0	0	0
NR4A1	Nr4a1	1	3	14.2857	25	18.75	17.3913	0	1	0	0	0	0	0	0	0	1	1	0	0	0	0	0	0	0	0	0	0	1	0
NUP210	Nup210	1	3	14.2857	25	18.75	17.3913	0	0	0	0	0	0	1	1	0	0	0	1	0	0	0	0	0	0	1	0	0	0	0
OPTN	Optn	1	3	14.2857	0	18.75	17.3913	0	0	0	1	0	0	0	1	0	1	0	1	0	0	0	0	0	0	0	0	0	0	0
ORAI2	Orai2	1	3	14.2857	25	18.75	17.3913	0	0	0	0	0	0	1	0	0	0	0	0	0	0	0	1	0	1	0	0	1	0	0
OSBPL11	Osbpl11	1	3	14.2857	25	18.75	17.3913	0	0	0	0	0	0	1	0	0	0	0	1	0	0	0	0	1	0	0	1	0	0	0
OXSM	Oxsm	1	3	14.2857	25	18.75	17.3913	0	1	0	0	0	0	0	0	1	1	0	0	0	0	0	0	0	0	0	1	0	0	0
P2RX4	P2rx4	1	3	14.2857	0	18.75	17.3913	0	0	0	0	1	0	0	1	0	0	0	0	0	0	1	0	0	0	0	1	0	0	0
PAQR7	Paqr7	1	3	14.2857	25	18.75	17.3913	0	1	0	0	0	0	0	0	0	0	0	0	0	0	0	0	1	0	1	0	1	0	0
PARD3	Pard3	1	3	14.2857	0	18.75	17.3913	0	0	0	0	1	0	0	1	1	0	0	0	0	0	0	0	0	0	0	0	0	1	0
PARL	Parl	1	3	14.2857	25	18.75	17.3913	0	0	0	0	0	1	0	1	0	1	0	1	0	0	0	0	0	0	0	0	0	0	0
PARN	Parn	1	3	14.2857	0	18.75	17.3913	0	0	0	1	0	0	0	1	1	1	0	0	0	0	0	0	0	0	0	0	0	0	0
PARVB	Parvb	1	3	14.2857	0	18.75	17.3913	0	0	0	1	0	0	0	0	0	0	0	0	0	0	0	1	0	0	1	0	0	1	0
PCGF5	Pcgf5	1	3	14.2857	25	18.75	17.3913	0	1	0	0	0	0	0	0	0	1	0	1	0	0	0	0	0	0	0	0	1	0	0
PCYOX1	Pcyox1	1	3	14.2857	25	18.75	17.3913	0	0	0	0	0	1	0	0	0	0	0	0	0	0	0	0	0	0	1	1	1	0	0
PDDC1	Pddc1	1	3	14.2857	0	18.75	17.3913	0	0	0	1	0	0	0	1	0	0	0	0	0	0	0	0	1	0	0	1	0	0	0
PDZD2	Pdzd2	1	3	14.2857	0	18.75	17.3913	0	0	0	0	1	0	0	0	0	0	0	0	1	1	0	0	1	0	0	0	0	0	0
PDZRN3	Pdzrn3	1	3	14.2857	0	18.75	17.3913	0	0	0	0	1	0	0	0	1	0	0	1	0	0	0	0	0	0	0	0	1	0	0
PIGO	Pigo	1	3	14.2857	0	18.75	17.3913	0	0	0	1	0	0	0	0	0	0	0	0	0	0	0	0	0	0	1	1	0	0	1
PIP4K2C	Pip4k2c	1	3	14.2857	0	18.75	17.3913	0	0	0	0	1	0	0	1	1	0	0	0	0	0	0	0	0	0	0	1	0	0	0
PITPNM1	Pitpnm1	1	3	14.2857	0	18.75	17.3913	0	0	0	1	0	0	0	0	0	0	0	0	1	0	1	0	0	0	0	0	1	0	0
PLBD2	Plbd2	1	3	14.2857	25	18.75	17.3913	0	1	0	0	0	0	0	0	0	0	0	0	0	0	0	1	0	1	0	0	1	0	0
PLCG1	Plcg1	1	3	14.2857	25	18.75	17.3913	0	0	0	0	0	0	1	1	1	0	0	0	0	0	0	0	0	0	0	1	0	0	0
PLEKHG3	Plekhg3	1	3	14.2857	25	18.75	17.3913	0	0	0	0	0	1	0	1	0	0	0	0	0	0	1	0	0	0	0	0	0	0	1
PLTP	Pltp	1	3	14.2857	25	18.75	17.3913	0	0	0	0	0	0	1	0	0	1	1	0	0	0	1	0	0	0	0	0	0	0	0
PMEPA1	Pmepa1	1	3	14.2857	25	18.75	17.3913	0	0	0	0	0	1	0	0	1	0	0	0	0	0	1	0	0	0	0	0	0	0	1
PNPT1	Pnpt1	1	3	14.2857	25	18.75	17.3913	0	0	0	0	0	1	0	0	0	0	0	0	0	0	0	0	0	0	1	1	0	0	1
POLG	Polg	1	3	14.2857	0	18.75	17.3913	0	0	0	1	0	0	0	1	1	0	0	0	0	0	0	0	0	0	0	0	1	0	0
PRKACB	Prkacb	1	3	14.2857	0	18.75	17.3913	0	0	0	1	0	0	0	1	0	0	0	0	0	1	0	0	0	0	0	1	0	0	0
PROX1	Prox1	1	3	14.2857	0	18.75	17.3913	0	0	0	0	1	0	0	0	1	0	0	0	0	0	1	0	1	0	0	0	0	0	0
PSEN2	Psen2	1	3	14.2857	0	18.75	17.3913	0	0	0	1	0	0	0	1	0	1	0	0	0	0	0	0	0	0	0	1	0	0	0
PSMD7	Psmd7	1	3	14.2857	0	18.75	17.3913	0	0	0	1	0	0	0	1	1	0	0	0	0	0	0	0	0	0	0	1	0	0	0
PTGES3	Ptges3	1	3	14.2857	0	18.75	17.3913	0	0	0	1	0	0	0	1	0	0	0	0	0	0	0	0	0	1	1	0	0	0	0
PTGS1	Ptgs1	1	3	14.2857	0	18.75	17.3913	1	0	0	0	0	0	0	0	0	0	0	0	0	0	0	0	1	0	1	0	1	0	0
PTPRF	Ptprf	1	3	14.2857	0	18.75	17.3913	0	0	0	1	0	0	0	1	0	0	0	0	0	0	0	0	0	0	0	1	1	0	0
PTPRJ	Ptprj	1	3	14.2857	25	18.75	17.3913	0	0	0	0	0	1	0	1	0	1	0	0	0	0	0	0	0	0	0	1	0	0	0
PTTG1	Pttg1	1	3	14.2857	0	18.75	17.3913	0	0	0	1	0	0	0	1	1	0	0	1	0	0	0	0	0	0	0	0	0	0	0
PUS7	Pus7	1	3	14.2857	25	18.75	17.3913	0	1	0	0	0	0	0	1	0	1	0	0	0	0	0	0	0	0	0	1	0	0	0
PVRL1	Pvrl1	1	3	14.2857	25	18.75	17.3913	0	0	0	0	0	0	1	0	0	0	0	0	0	1	1	0	0	0	0	1	0	0	0
R3HDM1	R3hdm1	1	3	14.2857	0	18.75	17.3913	0	0	0	1	0	0	0	0	0	1	1	0	0	0	0	0	0	0	1	0	0	0	0
RABL3	Rabl3	1	3	14.2857	25	18.75	17.3913	0	0	0	0	0	1	0	1	0	1	0	0	0	0	0	0	0	0	0	1	0	0	0
RBL1	Rbl1	1	3	14.2857	0	18.75	17.3913	0	0	0	1	0	0	0	0	0	0	0	1	0	0	0	0	0	0	1	1	0	0	0
RBMS1	Rbms1	1	3	14.2857	0	18.75	17.3913	0	0	0	1	0	0	0	1	0	0	0	0	0	0	0	0	0	0	0	1	1	0	0
RFC3	Rfc3	1	3	14.2857	0	18.75	17.3913	0	0	0	1	0	0	0	0	0	0	0	0	0	0	1	0	1	0	0	1	0	0	0
RFESD	Rfesd	1	3	14.2857	25	18.75	17.3913	0	1	0	0	0	0	0	1	0	0	0	0	0	0	0	0	0	0	1	1	0	0	0
RGL3	Rgl3	1	3	14.2857	25	18.75	17.3913	0	0	0	0	0	1	0	1	1	0	0	0	0	0	0	0	0	0	0	1	0	0	0
RNF166	Rnf166	1	3	14.2857	25	18.75	17.3913	0	0	0	0	0	1	0	1	0	0	0	0	0	0	0	0	1	0	0	0	0	0	1
RNF41	Rnf41	1	3	14.2857	25	18.75	17.3913	0	0	0	0	0	0	1	1	1	0	0	0	0	0	1	0	0	0	0	0	0	0	0
RUVBL1	Ruvbl1	1	3	14.2857	25	18.75	17.3913	0	0	0	0	0	0	1	0	1	0	0	0	0	0	0	0	0	0	1	1	0	0	0
S1PR5	S1pr5	1	3	14.2857	25	18.75	17.3913	0	0	0	0	0	0	1	1	0	0	0	0	0	0	1	0	0	0	0	1	0	0	0
SAR1B	Sar1b	1	3	14.2857	0	18.75	17.3913	0	0	0	0	1	0	0	1	0	0	0	0	0	0	0	0	0	0	0	1	0	0	1
SBF1	Sbf1	1	3	14.2857	0	18.75	17.3913	0	0	0	1	0	0	0	1	0	0	0	0	0	0	0	0	0	1	0	0	1	0	0
SCAMP2	Scamp2	1	3	14.2857	0	18.75	17.3913	0	0	0	1	0	0	0	1	0	0	0	0	0	0	0	0	0	0	1	1	0	0	0
SCAP	Scap	1	3	14.2857	0	18.75	17.3913	0	0	0	1	0	0	0	1	0	0	0	0	0	0	1	0	0	0	0	1	0	0	0
SDCCAG8	Sdccag8	1	3	14.2857	25	18.75	17.3913	0	0	0	0	0	1	0	0	0	0	0	0	0	1	0	0	0	1	0	1	0	0	0
SELI	D5Wsu178e	1	3	14.2857	25	18.75	17.3913	0	0	0	0	0	1	0	1	1	1	0	0	0	0	0	0	0	0	0	0	0	0	0
SEMA4B	Sema4b	1	3	14.2857	25	18.75	17.3913	0	1	0	0	0	0	0	0	0	0	0	0	1	0	1	0	0	0	0	0	0	0	1
SERPINA6	Serpina6	1	3	14.2857	0	18.75	17.3913	1	0	0	0	0	0	0	1	1	0	0	0	0	0	0	0	0	0	0	1	0	0	0
SERPINB1	Serpinb1a	1	3	14.2857	0	18.75	17.3913	0	0	0	1	0	0	0	0	0	1	0	0	0	0	0	1	0	0	0	1	0	0	0
SFXN1	Sfxn1	1	3	14.2857	0	18.75	17.3913	0	0	0	1	0	0	0	1	0	0	0	0	0	0	0	0	0	0	0	1	0	1	0
SGK1	Sgk1	1	3	14.2857	0	18.75	17.3913	0	0	0	1	0	0	0	0	0	0	0	0	0	1	0	0	0	1	1	0	0	0	0
SHMT1	Shmt1	1	3	14.2857	25	18.75	17.3913	0	0	0	0	0	1	0	0	1	0	0	0	0	0	0	0	0	0	1	1	0	0	0
SLC22A5	Slc22a5	1	3	14.2857	0	18.75	17.3913	0	0	0	1	0	0	0	0	0	0	0	0	1	0	1	0	0	0	1	0	0	0	0
SLC29A3	Slc29a3	1	3	14.2857	25	18.75	17.3913	0	0	1	0	0	0	0	1	1	0	0	0	0	0	0	0	0	0	1	0	0	0	0
SLC33A1	Slc33a1	1	3	14.2857	0	18.75	17.3913	1	0	0	0	0	0	0	0	1	0	0	0	0	0	0	0	1	0	1	0	0	0	0
SLC6A8	Slc6a8	1	3	14.2857	0	18.75	17.3913	0	0	0	1	0	0	0	0	0	0	0	1	0	1	0	0	0	0	0	0	1	0	0
SLCO2A1	Slco2a1	1	3	14.2857	0	18.75	17.3913	0	0	0	1	0	0	0	1	0	0	0	0	0	0	0	0	0	0	0	1	1	0	0
SMC6	Smc6	1	3	14.2857	0	18.75	17.3913	0	0	0	1	0	0	0	1	0	1	0	0	0	0	0	0	0	0	0	0	1	0	0
SOCS2	Socs2	1	3	14.2857	0	18.75	17.3913	0	0	0	0	1	0	0	0	1	0	0	0	0	0	0	0	1	0	0	0	1	0	0
SP1	Sp1	1	3	14.2857	25	18.75	17.3913	0	0	0	0	0	1	0	1	0	0	0	0	0	0	0	0	0	1	0	1	0	0	0
SPG21	Spg21	1	3	14.2857	0	18.75	17.3913	0	0	0	0	1	0	0	1	0	0	0	0	0	0	1	0	0	0	0	1	0	0	0
SRGN	Srgn	1	3	14.2857	25	18.75	17.3913	0	0	0	0	0	0	1	0	0	0	0	0	0	0	0	0	0	0	1	1	0	1	0
ST6GAL1	St6gal1	1	3	14.2857	25	18.75	17.3913	0	0	0	0	0	1	0	1	1	0	0	0	0	0	0	0	0	0	0	1	0	0	0
STAMBP	Stambp	1	3	14.2857	25	18.75	17.3913	0	0	0	0	0	0	1	1	0	0	0	0	0	0	0	0	1	0	0	1	0	0	0
STK40	Stk40	1	3	14.2857	0	18.75	17.3913	0	0	0	1	0	0	0	0	0	0	0	0	0	0	0	0	1	0	1	0	1	0	0
SVEP1	Svep1	1	3	14.2857	0	18.75	17.3913	0	0	0	0	1	0	0	0	0	0	0	0	1	0	1	0	0	0	0	0	1	0	0
TATDN2	Tatdn2	1	3	14.2857	0	18.75	17.3913	0	0	0	1	0	0	0	1	1	0	0	0	0	0	0	0	0	1	0	0	0	0	0
TAX1BP3	Tax1bp3	1	3	14.2857	0	18.75	17.3913	0	0	0	1	0	0	0	0	1	0	0	0	0	0	1	0	0	0	0	1	0	0	0
TDRKH	Tdrkh	1	3	14.2857	0	18.75	17.3913	1	0	0	0	0	0	0	0	0	0	0	1	0	0	0	1	0	0	0	1	0	0	0
TECPR2	Tecpr2	1	3	14.2857	25	18.75	17.3913	0	0	0	0	0	1	0	1	1	0	0	0	0	0	0	0	0	0	0	1	0	0	0
TET3	Tet3	1	3	14.2857	0	18.75	17.3913	0	0	0	0	1	0	0	1	0	0	0	0	0	0	0	0	0	1	0	0	1	0	0
TGFBR3	Tgfbr3	1	3	14.2857	25	18.75	17.3913	0	0	0	0	0	0	1	0	0	0	0	0	0	1	0	0	1	0	0	0	1	0	0
THBS1	Thbs1	1	3	14.2857	25	18.75	17.3913	0	1	0	0	0	0	0	0	0	0	0	1	0	0	0	0	0	0	1	0	0	0	1
TIA1	Tia1	1	3	14.2857	0	18.75	17.3913	0	0	0	1	0	0	0	0	1	0	0	0	0	0	0	0	0	1	1	0	0	0	0
TLN2	Tln2	1	3	14.2857	0	18.75	17.3913	0	0	0	1	0	0	0	0	0	0	0	0	0	0	1	0	0	0	1	1	0	0	0
TOP3B	Top3b	1	3	14.2857	0	18.75	17.3913	0	0	0	1	0	0	0	1	1	0	0	0	0	0	0	0	0	0	0	1	0	0	0
TOR1AIP1	Tor1aip1	1	3	14.2857	0	18.75	17.3913	0	0	0	1	0	0	0	1	1	0	0	0	0	0	0	0	0	0	0	1	0	0	0
TP53INP2	Trp53inp2	1	3	14.2857	25	18.75	17.3913	0	0	0	0	0	1	0	0	0	0	0	0	0	0	1	0	0	0	0	1	0	0	1
TPR	Tpr	1	3	14.2857	0	18.75	17.3913	0	0	0	1	0	0	0	1	1	0	0	0	0	0	0	0	0	0	1	0	0	0	0
TRAFD1	Trafd1	1	3	14.2857	25	18.75	17.3913	0	0	0	0	0	1	0	1	0	0	0	1	0	0	0	0	0	0	0	1	0	0	0
TRIB2	Trib2	1	3	14.2857	25	18.75	17.3913	0	0	0	0	0	1	0	0	0	1	1	0	0	0	0	0	0	0	0	0	0	1	0
TRIM37	Trim37	1	3	14.2857	0	18.75	17.3913	0	0	0	0	1	0	0	1	0	0	0	0	0	0	0	0	0	0	0	1	1	0	0
TSTA3	Tsta3	1	3	14.2857	0	18.75	17.3913	0	0	0	1	0	0	0	1	0	0	0	0	1	0	0	0	0	0	0	0	1	0	0
TUBA8	Tuba8	1	3	14.2857	25	18.75	17.3913	0	1	0	0	0	0	0	1	0	1	0	0	0	0	0	0	1	0	0	0	0	0	0
TXNDC9	Txndc9	1	3	14.2857	25	18.75	17.3913	0	1	0	0	0	0	0	0	0	0	0	1	0	0	0	0	0	0	1	1	0	0	0
UROS	Uros	1	3	14.2857	25	18.75	17.3913	0	1	0	0	0	0	0	0	1	0	0	0	0	0	0	0	0	0	0	1	1	0	0
VAMP8	Vamp8	1	3	14.2857	0	18.75	17.3913	0	0	0	1	0	0	0	1	1	0	0	0	0	0	0	0	0	0	0	0	1	0	0
WDR44	Wdr44	1	3	14.2857	0	18.75	17.3913	0	0	0	0	1	0	0	1	1	0	0	0	0	0	0	0	0	0	1	0	0	0	0
WDTC1	Wdtc1	1	3	14.2857	25	18.75	17.3913	0	1	0	0	0	0	0	1	0	0	0	0	0	0	0	0	0	0	1	1	0	0	0
YEATS4	Yeats4	1	3	14.2857	25	18.75	17.3913	0	1	0	0	0	0	0	0	1	0	0	0	0	0	0	0	0	0	1	1	0	0	0
ZCCHC11	Zcchc11	1	3	14.2857	25	18.75	17.3913	0	0	0	0	0	1	0	1	0	0	0	0	0	0	0	0	0	0	0	0	1	0	1
ZDHHC4	Zdhhc4	1	3	14.2857	0	18.75	17.3913	0	0	0	0	1	0	0	0	0	1	0	0	0	1	0	0	0	1	0	0	0	0	0
ZER1	Zer1	1	3	14.2857	25	18.75	17.3913	0	0	0	0	0	1	0	1	1	0	0	0	0	0	0	0	0	0	1	0	0	0	0
ZFC3H1	Zfc3h1	1	3	14.2857	0	18.75	17.3913	0	0	0	0	1	0	0	0	1	0	0	0	0	0	0	1	0	0	1	0	0	0	0
ZNF467	Zfp467	1	3	14.2857	25	18.75	17.3913	0	0	0	0	0	0	1	0	0	0	0	0	1	0	0	0	0	0	1	0	1	0	0
A_23_P10605	4631426J05Rik	3	NA	42.8571	75	NA	13.0435	0	1	0	0	0	1	1	NA	NA	NA	NA	NA	NA	NA	NA	NA	NA	NA	NA	NA	NA	NA	NA
AATK	Aatk	3	NA	42.8571	75	NA	13.0435	0	1	0	0	0	1	1	NA	NA	NA	NA	NA	NA	NA	NA	NA	NA	NA	NA	NA	NA	NA	NA
ALS2CR4	Als2cr4	3	NA	42.8571	50	NA	13.0435	0	1	0	1	0	1	0	NA	NA	NA	NA	NA	NA	NA	NA	NA	NA	NA	NA	NA	NA	NA	NA
APOL2	Apol8	3	NA	42.8571	75	NA	13.0435	0	1	0	0	0	1	1	NA	NA	NA	NA	NA	NA	NA	NA	NA	NA	NA	NA	NA	NA	NA	NA
ARG1	Arg1	3	NA	42.8571	75	NA	13.0435	0	1	0	0	0	1	1	NA	NA	NA	NA	NA	NA	NA	NA	NA	NA	NA	NA	NA	NA	NA	NA
ASPRV1	Asprv1	3	NA	42.8571	75	NA	13.0435	0	1	0	0	0	1	1	NA	NA	NA	NA	NA	NA	NA	NA	NA	NA	NA	NA	NA	NA	NA	NA
BCL11B	Bcl11b	3	NA	42.8571	50	NA	13.0435	0	0	0	0	1	1	1	NA	NA	NA	NA	NA	NA	NA	NA	NA	NA	NA	NA	NA	NA	NA	NA
BCL2A1	Bcl2a1d,Bcl2a1b,Bcl2a1a	3	NA	42.8571	75	NA	13.0435	0	0	1	0	0	1	1	NA	NA	NA	NA	NA	NA	NA	NA	NA	NA	NA	NA	NA	NA	NA	NA
C10orf35	2010107G23Rik	3	NA	42.8571	75	NA	13.0435	0	1	0	0	0	1	1	NA	NA	NA	NA	NA	NA	NA	NA	NA	NA	NA	NA	NA	NA	NA	NA
C19orf59	1810033B17Rik	3	NA	42.8571	75	NA	13.0435	0	0	1	0	0	1	1	NA	NA	NA	NA	NA	NA	NA	NA	NA	NA	NA	NA	NA	NA	NA	NA
C1orf54	BC028528	3	NA	42.8571	75	NA	13.0435	0	1	0	0	0	1	1	NA	NA	NA	NA	NA	NA	NA	NA	NA	NA	NA	NA	NA	NA	NA	NA
C20orf27	1700037H04Rik	3	NA	42.8571	25	NA	13.0435	0	0	0	1	1	1	0	NA	NA	NA	NA	NA	NA	NA	NA	NA	NA	NA	NA	NA	NA	NA	NA
C7orf34	1700034O15Rik	3	NA	42.8571	75	NA	13.0435	0	1	0	0	0	1	1	NA	NA	NA	NA	NA	NA	NA	NA	NA	NA	NA	NA	NA	NA	NA	NA
CAMK4	Camk4	3	NA	42.8571	75	NA	13.0435	0	1	0	0	0	1	1	NA	NA	NA	NA	NA	NA	NA	NA	NA	NA	NA	NA	NA	NA	NA	NA
CCDC19	Ccdc19	3	NA	42.8571	75	NA	13.0435	0	1	1	0	0	0	1	NA	NA	NA	NA	NA	NA	NA	NA	NA	NA	NA	NA	NA	NA	NA	NA
CD177	Cd177	3	NA	42.8571	50	NA	13.0435	0	0	0	0	1	1	1	NA	NA	NA	NA	NA	NA	NA	NA	NA	NA	NA	NA	NA	NA	NA	NA
CD96	Cd96	3	NA	42.8571	50	NA	13.0435	0	0	0	0	1	1	1	NA	NA	NA	NA	NA	NA	NA	NA	NA	NA	NA	NA	NA	NA	NA	NA
CDC42EP2	Cdc42ep2	3	NA	42.8571	75	NA	13.0435	0	1	0	0	0	1	1	NA	NA	NA	NA	NA	NA	NA	NA	NA	NA	NA	NA	NA	NA	NA	NA
CLEC18B	Clec18a	3	NA	42.8571	75	NA	13.0435	0	1	0	0	0	1	1	NA	NA	NA	NA	NA	NA	NA	NA	NA	NA	NA	NA	NA	NA	NA	NA
CPD	Cpd	3	NA	42.8571	75	NA	13.0435	0	1	0	0	0	1	1	NA	NA	NA	NA	NA	NA	NA	NA	NA	NA	NA	NA	NA	NA	NA	NA
CRISPLD2	Crispld2	3	NA	42.8571	75	NA	13.0435	0	1	0	0	0	1	1	NA	NA	NA	NA	NA	NA	NA	NA	NA	NA	NA	NA	NA	NA	NA	NA
D4S234E	Nsg1	3	NA	42.8571	75	NA	13.0435	0	1	0	0	0	1	1	NA	NA	NA	NA	NA	NA	NA	NA	NA	NA	NA	NA	NA	NA	NA	NA
DHODH	Dhodh	3	NA	42.8571	50	NA	13.0435	0	0	0	0	1	1	1	NA	NA	NA	NA	NA	NA	NA	NA	NA	NA	NA	NA	NA	NA	NA	NA
DHRS13	Dhrs13	3	NA	42.8571	75	NA	13.0435	0	0	1	0	0	1	1	NA	NA	NA	NA	NA	NA	NA	NA	NA	NA	NA	NA	NA	NA	NA	NA
EEF1D	Eef1d	3	NA	42.8571	50	NA	13.0435	0	1	0	1	0	0	1	NA	NA	NA	NA	NA	NA	NA	NA	NA	NA	NA	NA	NA	NA	NA	NA
F12	F12	3	NA	42.8571	50	NA	13.0435	0	1	0	0	1	1	0	NA	NA	NA	NA	NA	NA	NA	NA	NA	NA	NA	NA	NA	NA	NA	NA
FAM129C	Fam129c	3	NA	42.8571	75	NA	13.0435	0	1	1	0	0	0	1	NA	NA	NA	NA	NA	NA	NA	NA	NA	NA	NA	NA	NA	NA	NA	NA
FAM53C	Fam53c	3	NA	42.8571	75	NA	13.0435	0	1	0	0	0	1	1	NA	NA	NA	NA	NA	NA	NA	NA	NA	NA	NA	NA	NA	NA	NA	NA
FAM63A	Fam63a	3	NA	42.8571	75	NA	13.0435	0	1	0	0	0	1	1	NA	NA	NA	NA	NA	NA	NA	NA	NA	NA	NA	NA	NA	NA	NA	NA
FCRLA	Fcrla	3	NA	42.8571	75	NA	13.0435	0	1	0	0	0	1	1	NA	NA	NA	NA	NA	NA	NA	NA	NA	NA	NA	NA	NA	NA	NA	NA
GIMAP7	Gimap7	3	NA	42.8571	75	NA	13.0435	0	1	0	0	0	1	1	NA	NA	NA	NA	NA	NA	NA	NA	NA	NA	NA	NA	NA	NA	NA	NA
GPX7	Gpx7	3	NA	42.8571	75	NA	13.0435	0	1	0	0	0	1	1	NA	NA	NA	NA	NA	NA	NA	NA	NA	NA	NA	NA	NA	NA	NA	NA
H1FX	H1fx	3	NA	42.8571	50	NA	13.0435	0	0	0	1	0	1	1	NA	NA	NA	NA	NA	NA	NA	NA	NA	NA	NA	NA	NA	NA	NA	NA
HAPLN3	Hapln3	3	NA	42.8571	75	NA	13.0435	0	1	0	0	0	1	1	NA	NA	NA	NA	NA	NA	NA	NA	NA	NA	NA	NA	NA	NA	NA	NA
HNRNPA1L2	Hnrnpa1l2	3	NA	42.8571	75	NA	13.0435	0	1	0	0	0	1	1	NA	NA	NA	NA	NA	NA	NA	NA	NA	NA	NA	NA	NA	NA	NA	NA
HPSE	Hpse	3	NA	42.8571	50	NA	13.0435	0	0	0	0	1	1	1	NA	NA	NA	NA	NA	NA	NA	NA	NA	NA	NA	NA	NA	NA	NA	NA
HSF2	Hsf2	3	NA	42.8571	50	NA	13.0435	0	1	0	0	1	1	0	NA	NA	NA	NA	NA	NA	NA	NA	NA	NA	NA	NA	NA	NA	NA	NA
IDS	Ids	3	NA	42.8571	50	NA	13.0435	0	0	0	1	0	1	1	NA	NA	NA	NA	NA	NA	NA	NA	NA	NA	NA	NA	NA	NA	NA	NA
IFIT2	Ifit2	3	NA	42.8571	75	NA	13.0435	0	1	0	0	0	1	1	NA	NA	NA	NA	NA	NA	NA	NA	NA	NA	NA	NA	NA	NA	NA	NA
IL23A	Il23a	3	NA	42.8571	75	NA	13.0435	0	1	0	0	0	1	1	NA	NA	NA	NA	NA	NA	NA	NA	NA	NA	NA	NA	NA	NA	NA	NA
IL8RA	Il8ra	3	NA	42.8571	75	NA	13.0435	0	1	0	0	0	1	1	NA	NA	NA	NA	NA	NA	NA	NA	NA	NA	NA	NA	NA	NA	NA	NA
IL8RB	Il8rb	3	NA	42.8571	75	NA	13.0435	0	1	0	0	0	1	1	NA	NA	NA	NA	NA	NA	NA	NA	NA	NA	NA	NA	NA	NA	NA	NA
INADL	Inadl	3	NA	42.8571	75	NA	13.0435	0	0	1	0	0	1	1	NA	NA	NA	NA	NA	NA	NA	NA	NA	NA	NA	NA	NA	NA	NA	NA
KCNMB4	Kcnmb4	3	NA	42.8571	75	NA	13.0435	0	1	0	0	0	1	1	NA	NA	NA	NA	NA	NA	NA	NA	NA	NA	NA	NA	NA	NA	NA	NA
KIAA0319L	AU040320	3	NA	42.8571	50	NA	13.0435	0	0	0	0	1	1	1	NA	NA	NA	NA	NA	NA	NA	NA	NA	NA	NA	NA	NA	NA	NA	NA
KLHDC8B	Klhdc8b	3	NA	42.8571	75	NA	13.0435	0	1	0	0	0	1	1	NA	NA	NA	NA	NA	NA	NA	NA	NA	NA	NA	NA	NA	NA	NA	NA
KLHL3	Klhl3	3	NA	42.8571	50	NA	13.0435	0	0	0	0	1	1	1	NA	NA	NA	NA	NA	NA	NA	NA	NA	NA	NA	NA	NA	NA	NA	NA
KRT32	Krt32	3	NA	42.8571	75	NA	13.0435	0	1	0	0	0	1	1	NA	NA	NA	NA	NA	NA	NA	NA	NA	NA	NA	NA	NA	NA	NA	NA
LIMK2	Limk2	3	NA	42.8571	50	NA	13.0435	0	0	0	1	0	1	1	NA	NA	NA	NA	NA	NA	NA	NA	NA	NA	NA	NA	NA	NA	NA	NA
MAK	Mak	3	NA	42.8571	75	NA	13.0435	0	1	0	0	0	1	1	NA	NA	NA	NA	NA	NA	NA	NA	NA	NA	NA	NA	NA	NA	NA	NA
MAN1A1	Man1a	3	NA	42.8571	50	NA	13.0435	0	0	0	0	1	1	1	NA	NA	NA	NA	NA	NA	NA	NA	NA	NA	NA	NA	NA	NA	NA	NA
MBOAT2	Mboat2	3	NA	42.8571	75	NA	13.0435	0	1	0	0	0	1	1	NA	NA	NA	NA	NA	NA	NA	NA	NA	NA	NA	NA	NA	NA	NA	NA
MORC2	Morc2a	3	NA	42.8571	50	NA	13.0435	0	0	0	1	0	1	1	NA	NA	NA	NA	NA	NA	NA	NA	NA	NA	NA	NA	NA	NA	NA	NA
MYL9	2900073G15Rik	3	NA	42.8571	50	NA	13.0435	0	0	0	1	0	1	1	NA	NA	NA	NA	NA	NA	NA	NA	NA	NA	NA	NA	NA	NA	NA	NA
NPM1	Gm5611	3	NA	42.8571	75	NA	13.0435	0	1	0	0	0	1	1	NA	NA	NA	NA	NA	NA	NA	NA	NA	NA	NA	NA	NA	NA	NA	NA
OPRL1	Oprl1	3	NA	42.8571	50	NA	13.0435	0	1	0	0	1	1	0	NA	NA	NA	NA	NA	NA	NA	NA	NA	NA	NA	NA	NA	NA	NA	NA
OSM	Osm	3	NA	42.8571	50	NA	13.0435	0	0	0	0	1	1	1	NA	NA	NA	NA	NA	NA	NA	NA	NA	NA	NA	NA	NA	NA	NA	NA
PASK	Pask	3	NA	42.8571	75	NA	13.0435	0	1	0	0	0	1	1	NA	NA	NA	NA	NA	NA	NA	NA	NA	NA	NA	NA	NA	NA	NA	NA
PHC2	Phc2	3	NA	42.8571	75	NA	13.0435	0	1	0	0	0	1	1	NA	NA	NA	NA	NA	NA	NA	NA	NA	NA	NA	NA	NA	NA	NA	NA
PHF14	Phf14	3	NA	42.8571	50	NA	13.0435	1	0	0	0	0	1	1	NA	NA	NA	NA	NA	NA	NA	NA	NA	NA	NA	NA	NA	NA	NA	NA
PMS2	Pms2	3	NA	42.8571	50	NA	13.0435	0	0	0	1	0	1	1	NA	NA	NA	NA	NA	NA	NA	NA	NA	NA	NA	NA	NA	NA	NA	NA
POLR2H	Polr2h	3	NA	42.8571	50	NA	13.0435	0	1	0	0	1	0	1	NA	NA	NA	NA	NA	NA	NA	NA	NA	NA	NA	NA	NA	NA	NA	NA
PPIE	Ppie	3	NA	42.8571	50	NA	13.0435	0	1	0	1	0	0	1	NA	NA	NA	NA	NA	NA	NA	NA	NA	NA	NA	NA	NA	NA	NA	NA
PPP1R15A	Myd116	3	NA	42.8571	50	NA	13.0435	0	0	0	0	1	1	1	NA	NA	NA	NA	NA	NA	NA	NA	NA	NA	NA	NA	NA	NA	NA	NA
PROK2	Prok2	3	NA	42.8571	75	NA	13.0435	0	1	0	0	0	1	1	NA	NA	NA	NA	NA	NA	NA	NA	NA	NA	NA	NA	NA	NA	NA	NA
RAB5C	Rab5c	3	NA	42.8571	50	NA	13.0435	0	0	0	1	0	1	1	NA	NA	NA	NA	NA	NA	NA	NA	NA	NA	NA	NA	NA	NA	NA	NA
RHOH	Rhoh	3	NA	42.8571	75	NA	13.0435	0	1	0	0	0	1	1	NA	NA	NA	NA	NA	NA	NA	NA	NA	NA	NA	NA	NA	NA	NA	NA
ROBO3	Robo3	3	NA	42.8571	75	NA	13.0435	0	1	0	0	0	1	1	NA	NA	NA	NA	NA	NA	NA	NA	NA	NA	NA	NA	NA	NA	NA	NA
RPL14	Rpl14,ENSMUSG00000046721	3	NA	42.8571	75	NA	13.0435	0	1	0	0	0	1	1	NA	NA	NA	NA	NA	NA	NA	NA	NA	NA	NA	NA	NA	NA	NA	NA
RPL3	LOC100043000,Rpl3	3	NA	42.8571	75	NA	13.0435	0	1	0	0	0	1	1	NA	NA	NA	NA	NA	NA	NA	NA	NA	NA	NA	NA	NA	NA	NA	NA
RPS25	Rps25	3	NA	42.8571	75	NA	13.0435	0	1	0	0	0	1	1	NA	NA	NA	NA	NA	NA	NA	NA	NA	NA	NA	NA	NA	NA	NA	NA
RTN3	Rtn3	3	NA	42.8571	50	NA	13.0435	0	0	0	0	1	1	1	NA	NA	NA	NA	NA	NA	NA	NA	NA	NA	NA	NA	NA	NA	NA	NA
SHISA5	Shisa5	3	NA	42.8571	50	NA	13.0435	0	0	0	1	0	1	1	NA	NA	NA	NA	NA	NA	NA	NA	NA	NA	NA	NA	NA	NA	NA	NA
SLA	Sla	3	NA	42.8571	75	NA	13.0435	0	1	0	0	0	1	1	NA	NA	NA	NA	NA	NA	NA	NA	NA	NA	NA	NA	NA	NA	NA	NA
SRP9	Srp9	3	NA	42.8571	25	NA	13.0435	0	1	0	1	1	0	0	NA	NA	NA	NA	NA	NA	NA	NA	NA	NA	NA	NA	NA	NA	NA	NA
STMN3	Stmn3	3	NA	42.8571	75	NA	13.0435	0	1	0	0	0	1	1	NA	NA	NA	NA	NA	NA	NA	NA	NA	NA	NA	NA	NA	NA	NA	NA
TMEM116	Tmem116	3	NA	42.8571	75	NA	13.0435	0	1	0	0	0	1	1	NA	NA	NA	NA	NA	NA	NA	NA	NA	NA	NA	NA	NA	NA	NA	NA
TMEM121	Tmem121	3	NA	42.8571	75	NA	13.0435	0	1	0	0	0	1	1	NA	NA	NA	NA	NA	NA	NA	NA	NA	NA	NA	NA	NA	NA	NA	NA
TMEM88	Tmem88	3	NA	42.8571	75	NA	13.0435	0	1	0	0	0	1	1	NA	NA	NA	NA	NA	NA	NA	NA	NA	NA	NA	NA	NA	NA	NA	NA
TOPORS	Topors	3	NA	42.8571	75	NA	13.0435	0	1	1	0	0	0	1	NA	NA	NA	NA	NA	NA	NA	NA	NA	NA	NA	NA	NA	NA	NA	NA
TREML2	Treml2	3	NA	42.8571	75	NA	13.0435	0	1	0	0	0	1	1	NA	NA	NA	NA	NA	NA	NA	NA	NA	NA	NA	NA	NA	NA	NA	NA
UBASH3A	Ubash3a	3	NA	42.8571	75	NA	13.0435	0	1	0	0	0	1	1	NA	NA	NA	NA	NA	NA	NA	NA	NA	NA	NA	NA	NA	NA	NA	NA
WDR92	Wdr92	3	NA	42.8571	75	NA	13.0435	0	1	0	0	0	1	1	NA	NA	NA	NA	NA	NA	NA	NA	NA	NA	NA	NA	NA	NA	NA	NA
WNT10B	Wnt10b	3	NA	42.8571	50	NA	13.0435	0	0	0	0	1	1	1	NA	NA	NA	NA	NA	NA	NA	NA	NA	NA	NA	NA	NA	NA	NA	NA
A_24_P157720	Epb4.1l4a	2	1	28.5714	50	6.25	13.0435	0	1	0	0	0	0	1	0	0	0	0	0	0	0	0	0	0	0	0	0	1	0	0
AARSD1	Aarsd1	2	1	28.5714	50	6.25	13.0435	0	1	0	0	0	0	1	1	0	0	0	0	0	0	0	0	0	0	0	0	0	0	0
ACOX1	Acox1	2	1	28.5714	50	6.25	13.0435	0	0	0	0	0	1	1	0	0	0	0	0	0	0	0	0	0	0	0	1	0	0	0
ACP1	Acp1	2	1	28.5714	25	6.25	13.0435	0	1	0	1	0	0	0	0	0	1	0	0	0	0	0	0	0	0	0	0	0	0	0
ACYP1	Acyp1	2	1	28.5714	50	6.25	13.0435	0	1	0	0	0	1	0	0	0	0	0	1	0	0	0	0	0	0	0	0	0	0	0
AGMAT	Agmat	2	1	28.5714	50	6.25	13.0435	0	0	0	0	0	1	1	0	0	0	0	0	0	0	0	0	0	0	0	1	0	0	0
ANAPC4	Anapc4	2	1	28.5714	25	6.25	13.0435	0	0	0	1	0	1	0	0	1	0	0	0	0	0	0	0	0	0	0	0	0	0	0
AP3M2	Ap3m2	2	1	28.5714	50	6.25	13.0435	0	0	0	0	0	1	1	0	0	0	0	0	0	0	0	0	1	0	0	0	0	0	0
APOBEC3B	Apobec3	2	1	28.5714	50	6.25	13.0435	0	0	0	0	0	1	1	1	0	0	0	0	0	0	0	0	0	0	0	0	0	0	0
ARHGEF4	Arhgef4	2	1	28.5714	50	6.25	13.0435	0	0	0	0	0	1	1	0	0	0	0	0	0	1	0	0	0	0	0	0	0	0	0
ARSB	Arsb	2	1	28.5714	25	6.25	13.0435	0	0	0	0	1	1	0	0	0	0	0	0	0	0	0	0	0	0	0	0	0	1	0
ATP2C1	Atp2c1	2	1	28.5714	0	6.25	13.0435	0	0	0	1	1	0	0	0	0	0	0	0	0	0	0	0	0	1	0	0	0	0	0
BAG3	Bag3	2	1	28.5714	50	6.25	13.0435	0	0	0	0	0	1	1	0	0	0	0	0	0	0	0	0	1	0	0	0	0	0	0
BC063641	Prrg4	2	1	28.5714	50	6.25	13.0435	0	0	0	0	0	1	1	0	0	0	0	0	0	0	1	0	0	0	0	0	0	0	0
BCKDHB	Bckdhb	2	1	28.5714	50	6.25	13.0435	0	1	0	0	0	1	0	0	0	0	0	0	0	1	0	0	0	0	0	0	0	0	0
BDP1	Bdp1	2	1	28.5714	50	6.25	13.0435	0	0	1	0	0	1	0	0	0	1	0	0	0	0	0	0	0	0	0	0	0	0	0
BLM	Blm	2	1	28.5714	0	6.25	13.0435	1	0	0	1	0	0	0	0	0	0	0	0	0	0	0	0	0	0	1	0	0	0	0
C10orf54	4632428N05Rik	2	1	28.5714	50	6.25	13.0435	0	0	0	0	0	1	1	0	0	0	0	0	0	0	0	0	1	0	0	0	0	0	0
C12orf57	Grcc10	2	1	28.5714	50	6.25	13.0435	0	1	0	0	0	0	1	0	1	0	0	0	0	0	0	0	0	0	0	0	0	0	0
C12orf62	2310016M24Rik	2	1	28.5714	25	6.25	13.0435	0	1	0	1	0	0	0	0	0	0	0	0	0	0	0	0	0	0	0	1	0	0	0
C17orf48	2310004I24Rik	2	1	28.5714	50	6.25	13.0435	0	1	0	0	0	1	0	0	1	0	0	0	0	0	0	0	0	0	0	0	0	0	0
C18orf55	1700034H14Rik	2	1	28.5714	25	6.25	13.0435	0	0	0	1	0	0	1	0	1	0	0	0	0	0	0	0	0	0	0	0	0	0	0
C1orf228	Gm1661	2	1	28.5714	50	6.25	13.0435	0	0	0	0	0	1	1	0	0	0	0	1	0	0	0	0	0	0	0	0	0	0	0
C3orf18	6430571L13Rik	2	1	28.5714	50	6.25	13.0435	0	0	0	0	0	1	1	0	0	0	0	0	0	0	0	0	0	0	0	1	0	0	0
C3orf62	1700102P08Rik	2	1	28.5714	50	6.25	13.0435	0	0	0	0	0	1	1	1	0	0	0	0	0	0	0	0	0	0	0	0	0	0	0
C5AR1	C5ar1	2	1	28.5714	50	6.25	13.0435	0	0	0	0	0	1	1	0	0	0	0	0	0	0	0	0	0	0	0	1	0	0	0
C5orf25	4732471D19Rik	2	1	28.5714	50	6.25	13.0435	0	0	0	0	0	1	1	1	0	0	0	0	0	0	0	0	0	0	0	0	0	0	0
C5orf32	0610010O12Rik	2	1	28.5714	50	6.25	13.0435	0	0	0	0	0	1	1	0	0	0	0	0	0	0	0	0	0	0	0	0	1	0	0
C6orf225	1700025K23Rik	2	1	28.5714	25	6.25	13.0435	0	1	0	1	0	0	0	0	0	1	0	0	0	0	0	0	0	0	0	0	0	0	0
C9orf103	5133401N09Rik	2	1	28.5714	50	6.25	13.0435	0	0	0	0	0	1	1	0	1	0	0	0	0	0	0	0	0	0	0	0	0	0	0
C9orf123	3110001D03Rik	2	1	28.5714	50	6.25	13.0435	0	1	0	0	0	0	1	0	0	0	0	0	0	0	0	0	0	0	0	1	0	0	0
CA4	Car4	2	1	28.5714	50	6.25	13.0435	0	0	0	0	0	1	1	0	0	0	0	0	0	0	0	0	1	0	0	0	0	0	0
CADM3	Cadm3	2	1	28.5714	25	6.25	13.0435	0	1	0	0	1	0	0	0	0	0	0	0	0	0	0	0	0	1	0	0	0	0	0
CALML4	Calml4	2	1	28.5714	25	6.25	13.0435	0	0	0	1	0	0	1	0	0	0	0	0	0	0	0	0	0	0	0	0	1	0	0
CCDC101	Ccdc101	2	1	28.5714	0	6.25	13.0435	0	0	0	1	1	0	0	0	0	1	0	0	0	0	0	0	0	0	0	0	0	0	0
CCDC91	Ccdc91	2	1	28.5714	25	6.25	13.0435	0	0	0	0	1	1	0	0	0	0	0	0	0	0	0	0	0	0	1	0	0	0	0
CCR7	Ccr7	2	1	28.5714	50	6.25	13.0435	0	0	0	0	0	1	1	0	0	0	0	0	0	0	0	0	0	0	0	0	1	0	0
CD22	Cd22	2	1	28.5714	50	6.25	13.0435	0	0	0	0	0	1	1	0	0	0	0	0	0	0	0	0	0	0	0	0	0	1	0
CD28	Cd28	2	1	28.5714	50	6.25	13.0435	0	0	0	0	0	1	1	0	0	0	0	0	0	0	0	0	0	0	1	0	0	0	0
CD3G	Cd3g	2	1	28.5714	50	6.25	13.0435	0	0	0	0	0	1	1	0	0	0	0	0	0	0	0	0	0	0	0	0	0	1	0
CEP68	Cep68	2	1	28.5714	50	6.25	13.0435	0	0	0	0	0	1	1	0	0	0	0	0	0	0	0	0	1	0	0	0	0	0	0
CHM	Chm	2	1	28.5714	0	6.25	13.0435	0	0	0	1	1	0	0	0	1	0	0	0	0	0	0	0	0	0	0	0	0	0	0
CIB3	Cib3	2	1	28.5714	50	6.25	13.0435	0	0	0	0	0	1	1	1	0	0	0	0	0	0	0	0	0	0	0	0	0	0	0
CKS2	Cks2	2	1	28.5714	0	6.25	13.0435	0	0	0	1	1	0	0	0	0	0	0	0	0	0	0	0	0	0	0	1	0	0	0
CLDN3	Cldn3	2	1	28.5714	25	6.25	13.0435	0	1	0	0	1	0	0	1	0	0	0	0	0	0	0	0	0	0	0	0	0	0	0
CNPY3	Cnpy3	2	1	28.5714	25	6.25	13.0435	0	0	0	1	0	1	0	0	0	0	0	0	0	0	0	0	0	1	0	0	0	0	0
CPPED1	Cpped1	2	1	28.5714	50	6.25	13.0435	0	0	0	0	0	1	1	0	0	0	0	0	0	0	0	0	0	0	0	0	0	0	1
CRIPT	Cript	2	1	28.5714	0	6.25	13.0435	0	0	0	1	1	0	0	0	0	0	0	0	0	0	0	0	0	0	0	0	1	0	0
CSF3R	Csf3r	2	1	28.5714	50	6.25	13.0435	0	0	0	0	0	1	1	0	0	0	0	0	0	0	0	0	0	0	0	0	1	0	0
CSRP2BP	Csrp2bp	2	1	28.5714	50	6.25	13.0435	0	0	0	0	0	1	1	1	0	0	0	0	0	0	0	0	0	0	0	0	0	0	0
CST7	Cst7	2	1	28.5714	50	6.25	13.0435	0	0	0	0	0	1	1	0	0	1	0	0	0	0	0	0	0	0	0	0	0	0	0
CTBS	Ctbs	2	1	28.5714	50	6.25	13.0435	0	0	0	0	0	1	1	1	0	0	0	0	0	0	0	0	0	0	0	0	0	0	0
CUEDC1	Cuedc1	2	1	28.5714	50	6.25	13.0435	0	0	0	0	0	1	1	0	0	0	0	0	0	0	0	0	0	0	0	0	1	0	0
CYP20A1	Cyp20a1	2	1	28.5714	50	6.25	13.0435	0	1	0	0	0	0	1	1	0	0	0	0	0	0	0	0	0	0	0	0	0	0	0
CYP24A1	Cyp24a1	2	1	28.5714	25	6.25	13.0435	0	0	0	0	1	0	1	0	0	0	0	0	0	0	0	0	0	0	1	0	0	0	0
DDX42	Ddx42	2	1	28.5714	50	6.25	13.0435	0	0	0	0	0	1	1	0	1	0	0	0	0	0	0	0	0	0	0	0	0	0	0
DIP2B	Dip2b	2	1	28.5714	50	6.25	13.0435	0	0	0	0	0	1	1	0	0	0	0	0	0	0	0	0	0	0	0	0	1	0	0
DNAJB12	Dnajb12	2	1	28.5714	25	6.25	13.0435	0	0	0	0	1	0	1	1	0	0	0	0	0	0	0	0	0	0	0	0	0	0	0
DNAJC19	Dnajc19	2	1	28.5714	50	6.25	13.0435	0	1	0	0	0	1	0	0	0	1	0	0	0	0	0	0	0	0	0	0	0	0	0
DPH2	Dph2	2	1	28.5714	50	6.25	13.0435	0	1	0	0	0	0	1	0	1	0	0	0	0	0	0	0	0	0	0	0	0	0	0
DUSP4	Dusp4	2	1	28.5714	25	6.25	13.0435	0	1	0	0	1	0	0	0	0	1	0	0	0	0	0	0	0	0	0	0	0	0	0
ECHDC2	Echdc2	2	1	28.5714	50	6.25	13.0435	0	0	0	0	0	1	1	0	0	0	0	0	0	0	0	0	0	0	1	0	0	0	0
ECHDC3	Echdc3	2	1	28.5714	50	6.25	13.0435	0	0	0	0	0	1	1	0	0	0	0	0	0	0	0	0	0	0	0	1	0	0	0
EID1	Eid1	2	1	28.5714	50	6.25	13.0435	0	1	0	0	0	1	0	0	0	0	0	0	0	0	0	0	0	0	1	0	0	0	0
EMP1	Emp1	2	1	28.5714	50	6.25	13.0435	0	0	0	0	0	1	1	0	0	0	0	0	0	0	0	0	0	0	0	0	1	0	0
ENTPD1	Entpd1	2	1	28.5714	50	6.25	13.0435	0	0	0	0	0	1	1	0	0	0	0	0	0	0	0	0	0	0	1	0	0	0	0
EPAS1	Epas1	2	1	28.5714	25	6.25	13.0435	0	0	0	0	1	0	1	0	0	0	0	0	0	0	0	0	0	0	0	1	0	0	0
EXOSC9	Exosc9	2	1	28.5714	25	6.25	13.0435	0	0	0	1	0	1	0	0	0	0	0	0	0	0	0	0	0	0	1	0	0	0	0
F2RL1	F2rl1	2	1	28.5714	25	6.25	13.0435	0	0	0	0	1	0	1	0	0	0	0	0	0	0	0	0	0	0	1	0	0	0	0
FAM128B	Fam128b	2	1	28.5714	50	6.25	13.0435	0	0	0	0	0	1	1	1	0	0	0	0	0	0	0	0	0	0	0	0	0	0	0
FAM129A	Fam129a	2	1	28.5714	25	6.25	13.0435	1	1	0	0	0	0	0	0	0	0	0	0	0	0	1	0	0	0	0	0	0	0	0
FANCF	Fancf	2	1	28.5714	50	6.25	13.0435	0	0	0	0	0	1	1	1	0	0	0	0	0	0	0	0	0	0	0	0	0	0	0
FASTKD2	Fastkd2	2	1	28.5714	25	6.25	13.0435	0	0	0	1	0	1	0	0	0	0	0	0	0	0	0	0	0	0	0	0	0	0	1
FBXL13	Fbxl13	2	1	28.5714	50	6.25	13.0435	0	0	0	0	0	1	1	0	0	0	0	0	0	0	0	0	0	0	0	0	1	0	0
FBXO4	Fbxo4	2	1	28.5714	50	6.25	13.0435	0	1	0	0	0	1	0	0	0	0	0	0	0	0	0	0	0	0	0	1	0	0	0
FCGR2A	Fcgr3	2	1	28.5714	50	6.25	13.0435	0	0	0	0	0	1	1	0	0	0	0	0	0	0	0	0	0	0	0	1	0	0	0
FCGR2B	Fcgr2b	2	1	28.5714	50	6.25	13.0435	0	0	0	0	0	1	1	0	0	0	0	0	0	0	0	0	0	0	1	0	0	0	0
FGFR1OP	Fgfr1op	2	1	28.5714	25	6.25	13.0435	0	1	0	1	0	0	0	0	0	0	0	0	0	0	0	0	0	0	1	0	0	0	0
FHIT	Fhit	2	1	28.5714	50	6.25	13.0435	0	0	0	0	0	1	1	0	0	0	0	0	0	0	0	0	0	0	1	0	0	0	0
FZR1	Fzr1	2	1	28.5714	25	6.25	13.0435	0	0	1	0	1	0	0	1	0	0	0	0	0	0	0	0	0	0	0	0	0	0	0
GATA2	Gata2	2	1	28.5714	50	6.25	13.0435	0	0	0	0	0	1	1	0	0	0	0	0	0	0	1	0	0	0	0	0	0	0	0
GEMIN7	Gemin7	2	1	28.5714	0	6.25	13.0435	0	0	0	1	1	0	0	0	0	0	0	0	0	0	0	0	0	0	0	0	0	0	1
GGT7	Ggt7	2	1	28.5714	50	6.25	13.0435	0	1	0	0	0	0	1	0	0	0	0	0	0	0	0	0	0	1	0	0	0	0	0
GNA11	Gna11	2	1	28.5714	50	6.25	13.0435	0	0	0	0	0	1	1	1	0	0	0	0	0	0	0	0	0	0	0	0	0	0	0
GPATCH4	Gpatch4	2	1	28.5714	50	6.25	13.0435	0	0	0	0	0	1	1	0	1	0	0	0	0	0	0	0	0	0	0	0	0	0	0
GPRASP1	Gprasp1	2	1	28.5714	50	6.25	13.0435	0	0	0	0	0	1	1	0	0	0	0	0	0	0	0	0	0	0	0	1	0	0	0
HELLS	Hells	2	1	28.5714	25	6.25	13.0435	0	0	0	1	0	1	0	1	0	0	0	0	0	0	0	0	0	0	0	0	0	0	0
HLX	Hlx	2	1	28.5714	50	6.25	13.0435	0	0	0	0	0	1	1	0	0	0	0	0	0	0	0	0	0	0	0	0	0	1	0
HNMT	Hnmt	2	1	28.5714	0	6.25	13.0435	0	0	0	1	1	0	0	1	0	0	0	0	0	0	0	0	0	0	0	0	0	0	0
HTR1B	Htr1b	2	1	28.5714	50	6.25	13.0435	0	0	0	0	0	1	1	0	0	0	0	0	0	1	0	0	0	0	0	0	0	0	0
IFIT3	I830012O16Rik	2	1	28.5714	50	6.25	13.0435	0	0	0	0	0	1	1	1	0	0	0	0	0	0	0	0	0	0	0	0	0	0	0
IL1RN	Il1rn	2	1	28.5714	50	6.25	13.0435	0	0	0	0	0	1	1	1	0	0	0	0	0	0	0	0	0	0	0	0	0	0	0
IL6ST	Il6st	2	1	28.5714	50	6.25	13.0435	0	0	0	0	0	1	1	0	0	0	0	0	0	0	0	0	0	0	0	1	0	0	0
IMPDH1	Impdh1	2	1	28.5714	50	6.25	13.0435	0	0	0	0	0	1	1	0	0	0	0	0	0	0	0	0	0	0	0	0	1	0	0
IP6K1	Ip6k1	2	1	28.5714	25	6.25	13.0435	0	0	0	1	0	1	0	1	0	0	0	0	0	0	0	0	0	0	0	0	0	0	0
IQCK	Iqck	2	1	28.5714	50	6.25	13.0435	0	0	0	0	0	1	1	0	0	0	0	1	0	0	0	0	0	0	0	0	0	0	0
ISM1	Ism1	2	1	28.5714	50	6.25	13.0435	0	0	0	0	0	1	1	0	0	0	0	1	0	0	0	0	0	0	0	0	0	0	0
ITK	Itk	2	1	28.5714	50	6.25	13.0435	0	0	0	0	0	1	1	0	0	0	0	0	0	0	0	0	0	0	0	0	0	1	0
ITM2A	Itm2a	2	1	28.5714	50	6.25	13.0435	0	1	0	0	0	0	1	0	0	0	0	0	0	0	0	1	0	0	0	0	0	0	0
KCNG1	Kcng1	2	1	28.5714	25	6.25	13.0435	0	0	0	1	0	1	0	0	0	0	0	0	0	0	0	0	0	0	1	0	0	0	0
KCNK2	Kcnk2	2	1	28.5714	0	6.25	13.0435	1	0	0	0	1	0	0	0	0	0	0	0	0	0	0	0	0	0	0	0	1	0	0
KCNN2	Kcnn2	2	1	28.5714	25	6.25	13.0435	1	1	0	0	0	0	0	0	0	0	0	0	0	0	0	0	1	0	0	0	0	0	0
KIAA1407	2610015P09Rik	2	1	28.5714	50	6.25	13.0435	0	0	0	0	0	1	1	0	1	0	0	0	0	0	0	0	0	0	0	0	0	0	0
KLHDC5	Klhdc5	2	1	28.5714	50	6.25	13.0435	0	0	0	0	0	1	1	0	0	0	0	0	0	0	0	0	0	0	1	0	0	0	0
KLHL20	Klhl20	2	1	28.5714	25	6.25	13.0435	0	0	0	1	0	1	0	0	1	0	0	0	0	0	0	0	0	0	0	0	0	0	0
KRT23	Krt23	2	1	28.5714	50	6.25	13.0435	0	0	0	0	0	1	1	0	0	0	0	0	0	0	0	0	0	0	0	0	1	0	0
LCN2	Lcn2	2	1	28.5714	50	6.25	13.0435	0	0	0	0	0	1	1	0	0	0	0	0	0	0	0	0	0	0	0	0	1	0	0
LDHB	Ldhb	2	1	28.5714	50	6.25	13.0435	0	0	0	0	0	1	1	0	0	0	0	0	0	0	0	0	0	0	0	0	1	0	0
LRG1	Lrg1	2	1	28.5714	50	6.25	13.0435	0	0	0	0	0	1	1	0	0	0	0	0	0	0	0	0	0	0	0	0	1	0	0
LRIG1	Lrig1	2	1	28.5714	50	6.25	13.0435	0	0	0	0	0	1	1	0	0	0	0	0	0	0	0	0	0	0	0	0	1	0	0
LRP6	Lrp6	2	1	28.5714	50	6.25	13.0435	0	0	0	0	0	1	1	1	0	0	0	0	0	0	0	0	0	0	0	0	0	0	0
LRRCC1	Lrrcc1	2	1	28.5714	25	6.25	13.0435	0	0	0	1	0	1	0	0	0	1	0	0	0	0	0	0	0	0	0	0	0	0	0
LTBR	Ltbr	2	1	28.5714	25	6.25	13.0435	0	0	0	1	0	1	0	1	0	0	0	0	0	0	0	0	0	0	0	0	0	0	0
LYRM7	Lyrm7	2	1	28.5714	50	6.25	13.0435	0	0	0	0	0	1	1	0	0	0	0	0	0	0	0	0	0	0	0	1	0	0	0
MAK16	Mak16	2	1	28.5714	50	6.25	13.0435	0	1	0	0	0	1	0	1	0	0	0	0	0	0	0	0	0	0	0	0	0	0	0
MAN1C1	Man1c1	2	1	28.5714	50	6.25	13.0435	0	0	0	0	0	1	1	0	0	0	0	0	0	0	0	0	1	0	0	0	0	0	0
MAP1LC3B	Map1lc3b	2	1	28.5714	50	6.25	13.0435	0	0	0	0	0	1	1	0	1	0	0	0	0	0	0	0	0	0	0	0	0	0	0
MED25	Med25	2	1	28.5714	50	6.25	13.0435	0	0	0	0	0	1	1	1	0	0	0	0	0	0	0	0	0	0	0	0	0	0	0
MGAM	Mgam	2	1	28.5714	50	6.25	13.0435	0	0	0	0	0	1	1	0	1	0	0	0	0	0	0	0	0	0	0	0	0	0	0
MRPL35	Mrpl35	2	1	28.5714	50	6.25	13.0435	0	0	0	0	0	1	1	0	0	0	0	0	0	0	0	0	0	0	0	1	0	0	0
MRPL47	Mrpl47	2	1	28.5714	25	6.25	13.0435	0	1	0	1	0	0	0	1	0	0	0	0	0	0	0	0	0	0	0	0	0	0	0
MRPS21	Mrps21	2	1	28.5714	50	6.25	13.0435	0	1	0	0	0	0	1	0	0	0	0	0	0	0	0	0	0	0	0	1	0	0	0
MRVI1	Mrvi1	2	1	28.5714	50	6.25	13.0435	0	0	0	0	0	1	1	0	0	0	0	1	0	0	0	0	0	0	0	0	0	0	0
MSRB2	Msrb2	2	1	28.5714	50	6.25	13.0435	0	0	0	0	0	1	1	0	0	0	0	0	0	0	0	0	0	0	0	1	0	0	0
MTERFD2	Mterfd2	2	1	28.5714	50	6.25	13.0435	0	0	0	0	0	1	1	0	1	0	0	0	0	0	0	0	0	0	0	0	0	0	0
MTMR3	Mtmr3	2	1	28.5714	25	6.25	13.0435	1	0	0	0	0	1	0	1	0	0	0	0	0	0	0	0	0	0	0	0	0	0	0
MTR	Mtr	2	1	28.5714	50	6.25	13.0435	0	0	0	0	0	1	1	0	0	0	0	0	0	0	0	0	0	0	1	0	0	0	0
MXRA8	Mxra8	2	1	28.5714	50	6.25	13.0435	0	0	0	0	0	1	1	0	0	1	0	0	0	0	0	0	0	0	0	0	0	0	0
NARG1L	Narg1l	2	1	28.5714	50	6.25	13.0435	0	0	0	0	0	1	1	1	0	0	0	0	0	0	0	0	0	0	0	0	0	0	0
NEDD9	Nedd9	2	1	28.5714	50	6.25	13.0435	0	0	0	0	0	1	1	0	0	0	0	0	0	0	0	0	1	0	0	0	0	0	0
NEK1	Nek1	2	1	28.5714	0	6.25	13.0435	0	0	0	1	1	0	0	0	1	0	0	0	0	0	0	0	0	0	0	0	0	0	0
NIPAL3	Nipal3	2	1	28.5714	50	6.25	13.0435	0	1	0	0	0	0	1	0	0	0	0	0	0	0	0	0	0	0	0	1	0	0	0
NOL8	Nol8	2	1	28.5714	50	6.25	13.0435	0	0	0	0	0	1	1	0	0	0	0	0	0	0	0	0	0	0	1	0	0	0	0
NRCAM	Nrcam	2	1	28.5714	50	6.25	13.0435	0	0	0	0	0	1	1	0	0	0	0	0	0	0	0	0	0	0	0	0	1	0	0
NUCB2	Nucb2	2	1	28.5714	50	6.25	13.0435	0	1	0	0	0	1	0	0	1	0	0	0	0	0	0	0	0	0	0	0	0	0	0
OFD1	Ofd1	2	1	28.5714	50	6.25	13.0435	0	0	0	0	0	1	1	0	0	1	0	0	0	0	0	0	0	0	0	0	0	0	0
P2RY13	P2ry13	2	1	28.5714	50	6.25	13.0435	0	0	0	0	0	1	1	1	0	0	0	0	0	0	0	0	0	0	0	0	0	0	0
PCDH9	Pcdh9	2	1	28.5714	50	6.25	13.0435	0	0	0	0	0	1	1	0	0	0	0	0	0	0	0	1	0	0	0	0	0	0	0
PHGDH	Phgdh	2	1	28.5714	50	6.25	13.0435	0	0	0	0	0	1	1	0	0	1	0	0	0	0	0	0	0	0	0	0	0	0	0
PIGC	Pigc	2	1	28.5714	25	6.25	13.0435	0	0	1	1	0	0	0	0	0	0	0	0	0	0	0	0	0	0	0	1	0	0	0
PIGL	Pigl	2	1	28.5714	50	6.25	13.0435	0	1	0	0	0	0	1	0	0	0	0	0	0	0	0	0	0	0	0	1	0	0	0
PISD	Pisd	2	1	28.5714	50	6.25	13.0435	0	0	0	0	0	1	1	0	0	0	0	0	1	0	0	0	0	0	0	0	0	0	0
PLAUR	Plaur	2	1	28.5714	50	6.25	13.0435	0	0	0	0	0	1	1	0	0	0	0	0	0	0	0	0	0	0	0	0	1	0	0
PLEKHG4	Plekhg4	2	1	28.5714	50	6.25	13.0435	0	0	0	0	0	1	1	0	0	1	0	0	0	0	0	0	0	0	0	0	0	0	0
PPIL1	Ppil1	2	1	28.5714	50	6.25	13.0435	0	1	0	0	0	1	0	0	0	0	0	0	0	0	0	0	0	0	0	1	0	0	0
PPIL4	Ppil4	2	1	28.5714	50	6.25	13.0435	0	0	0	0	0	1	1	0	1	0	0	0	0	0	0	0	0	0	0	0	0	0	0
PRAGMIN	D8Ertd82e	2	1	28.5714	50	6.25	13.0435	0	0	0	0	0	1	1	0	0	1	0	0	0	0	0	0	0	0	0	0	0	0	0
PRKDC	Prkdc	2	1	28.5714	25	6.25	13.0435	0	0	0	1	0	0	1	0	1	0	0	0	0	0	0	0	0	0	0	0	0	0	0
PSEN1	Psen1	2	1	28.5714	25	6.25	13.0435	0	0	0	0	1	0	1	0	0	0	0	0	0	0	0	0	0	0	1	0	0	0	0
PYCRL	Pycrl	2	1	28.5714	50	6.25	13.0435	0	0	0	0	0	1	1	0	0	0	0	0	0	0	0	0	0	0	0	1	0	0	0
PYGL	Pygl	2	1	28.5714	25	6.25	13.0435	0	0	0	0	1	1	0	1	0	0	0	0	0	0	0	0	0	0	0	0	0	0	0
QPCT	Qpct	2	1	28.5714	50	6.25	13.0435	0	0	0	0	0	1	1	0	1	0	0	0	0	0	0	0	0	0	0	0	0	0	0
RAB20	Rab20	2	1	28.5714	25	6.25	13.0435	0	0	0	0	1	1	0	0	0	0	0	0	0	0	0	0	0	0	0	1	0	0	0
RAB27A	Rab27a	2	1	28.5714	50	6.25	13.0435	0	0	1	0	0	1	0	0	0	0	0	0	0	0	0	0	0	0	0	0	1	0	0
RAB27B	Rab27b	2	1	28.5714	50	6.25	13.0435	0	1	0	0	0	0	1	0	0	0	0	0	0	0	0	0	0	0	0	0	1	0	0
RABGAP1L	Rabgap1l	2	1	28.5714	50	6.25	13.0435	0	0	0	0	0	1	1	0	0	1	0	0	0	0	0	0	0	0	0	0	0	0	0
RARA	Rara	2	1	28.5714	50	6.25	13.0435	0	1	0	0	0	1	0	0	0	0	0	0	0	0	0	0	0	0	0	0	0	1	0
RCAN3	Rcan3	2	1	28.5714	50	6.25	13.0435	0	0	0	0	0	1	1	0	0	0	0	0	0	0	0	0	0	0	1	0	0	0	0
RNF24	Rnf24	2	1	28.5714	50	6.25	13.0435	0	0	0	0	0	1	1	0	0	0	0	0	0	0	0	0	0	0	1	0	0	0	0
ROPN1L	Ropn1l	2	1	28.5714	50	6.25	13.0435	0	0	0	0	0	1	1	0	0	0	0	0	0	0	0	0	0	0	0	1	0	0	0
RPS23	Rps23	2	1	28.5714	50	6.25	13.0435	0	0	0	0	0	1	1	0	0	0	0	0	0	0	0	0	0	0	0	0	1	0	0
RPS29	Rps29	2	1	28.5714	50	6.25	13.0435	0	1	0	0	0	0	1	0	0	0	0	0	0	0	0	0	0	0	0	0	1	0	0
RRN3	Rrn3	2	1	28.5714	50	6.25	13.0435	0	0	0	0	0	1	1	1	0	0	0	0	0	0	0	0	0	0	0	0	0	0	0
RTN4IP1	Rtn4ip1	2	1	28.5714	50	6.25	13.0435	0	1	0	0	0	1	0	0	0	0	0	0	0	0	0	0	0	0	1	0	0	0	0
RUFY2	Rufy2	2	1	28.5714	50	6.25	13.0435	0	0	1	0	0	1	0	0	0	0	0	0	0	0	0	0	0	0	0	0	0	0	1
S100A11	S100a11	2	1	28.5714	50	6.25	13.0435	0	0	0	0	0	1	1	0	0	0	0	0	0	0	0	0	0	0	1	0	0	0	0
SAP30	Sap30	2	1	28.5714	0	6.25	13.0435	1	0	0	0	1	0	0	0	0	0	0	0	0	0	0	0	0	0	1	0	0	0	0
SBNO2	Sbno2	2	1	28.5714	50	6.25	13.0435	0	0	0	0	0	1	1	0	0	0	0	0	0	0	0	0	0	0	0	1	0	0	0
SECTM1	Sectm1a	2	1	28.5714	50	6.25	13.0435	0	0	0	0	0	1	1	0	0	0	0	0	0	0	0	0	0	0	1	0	0	0	0
SESN2	Sesn2	2	1	28.5714	50	6.25	13.0435	0	0	0	0	0	1	1	0	0	0	0	0	0	0	0	0	0	0	0	0	1	0	0
SEZ6	Sez6	2	1	28.5714	50	6.25	13.0435	0	0	1	0	0	0	1	0	0	0	0	0	0	0	0	1	0	0	0	0	0	0	0
SH2B2	Sh2b2	2	1	28.5714	50	6.25	13.0435	0	0	0	0	0	1	1	0	0	0	0	0	0	0	0	1	0	0	0	0	0	0	0
SIRT2	Sirt2	2	1	28.5714	50	6.25	13.0435	0	0	0	0	0	1	1	0	0	0	0	0	0	0	0	0	0	0	0	0	1	0	0
SLC22A17	Slc22a17	2	1	28.5714	25	6.25	13.0435	0	1	0	1	0	0	0	0	0	0	0	0	0	0	0	1	0	0	0	0	0	0	0
SLC2A3	Slc2a3	2	1	28.5714	50	6.25	13.0435	0	0	0	0	0	1	1	0	0	0	0	0	0	0	0	0	0	0	0	0	0	0	1
SLC43A2	Slc43a2	2	1	28.5714	50	6.25	13.0435	0	1	0	0	0	1	0	0	0	0	0	0	1	0	0	0	0	0	0	0	0	0	0
SLC5A12	Slc5a12	2	1	28.5714	50	6.25	13.0435	0	0	0	0	0	1	1	0	0	0	0	0	0	0	0	0	0	0	1	0	0	0	0
SOCS3	Socs3	2	1	28.5714	50	6.25	13.0435	0	0	0	0	0	1	1	0	1	0	0	0	0	0	0	0	0	0	0	0	0	0	0
SOD1	Sod1	2	1	28.5714	50	6.25	13.0435	0	1	0	0	0	0	1	0	0	0	0	0	0	0	0	0	0	0	0	0	1	0	0
SPAG9	Spag9	2	1	28.5714	50	6.25	13.0435	0	1	0	0	0	1	0	0	0	1	0	0	0	0	0	0	0	0	0	0	0	0	0
SPON1	Spon1	2	1	28.5714	50	6.25	13.0435	0	0	0	0	0	1	1	0	0	0	0	0	0	0	0	0	0	0	0	0	1	0	0
SPRYD4	Spryd4	2	1	28.5714	50	6.25	13.0435	0	0	0	0	0	1	1	0	0	0	0	0	0	0	0	0	0	0	0	1	0	0	0
SR140	2610101N10Rik	2	1	28.5714	25	6.25	13.0435	0	0	1	1	0	0	0	0	1	0	0	0	0	0	0	0	0	0	0	0	0	0	0
SSR3	Ssr3	2	1	28.5714	0	6.25	13.0435	0	0	0	1	1	0	0	0	1	0	0	0	0	0	0	0	0	0	0	0	0	0	0
TFE3	Tcfe3	2	1	28.5714	50	6.25	13.0435	0	0	0	0	0	1	1	1	0	0	0	0	0	0	0	0	0	0	0	0	0	0	0
TLR6	Tlr6	2	1	28.5714	50	6.25	13.0435	0	0	0	0	0	1	1	0	0	0	0	1	0	0	0	0	0	0	0	0	0	0	0
TMEM127	Tmem127	2	1	28.5714	50	6.25	13.0435	0	0	0	0	0	1	1	0	0	0	0	0	0	0	0	0	0	0	1	0	0	0	0
TMEM40	Tmem40	2	1	28.5714	50	6.25	13.0435	0	1	0	0	0	1	0	0	0	1	0	0	0	0	0	0	0	0	0	0	0	0	0
TMEM44	Tmem44	2	1	28.5714	25	6.25	13.0435	0	1	0	1	0	0	0	0	0	0	0	0	0	0	0	0	0	1	0	0	0	0	0
TOMM7	Tomm7	2	1	28.5714	50	6.25	13.0435	0	1	0	0	0	1	0	0	0	0	0	0	0	0	1	0	0	0	0	0	0	0	0
TOP1MT	Top1mt	2	1	28.5714	50	6.25	13.0435	0	0	0	0	0	1	1	0	0	0	0	0	0	0	0	0	0	0	0	1	0	0	0
TRAPPC6A	Trappc6a	2	1	28.5714	50	6.25	13.0435	0	1	0	0	0	0	1	0	0	1	0	0	0	0	0	0	0	0	0	0	0	0	0
TTC39C	Ttc39c	2	1	28.5714	50	6.25	13.0435	0	0	0	0	0	1	1	0	0	0	0	0	0	0	0	0	0	0	1	0	0	0	0
UNC5C	Unc5c	2	1	28.5714	25	6.25	13.0435	0	0	1	0	1	0	0	0	0	0	0	0	0	0	0	0	0	0	1	0	0	0	0
UPB1	Upb1	2	1	28.5714	50	6.25	13.0435	0	0	0	0	0	1	1	0	0	0	0	0	0	0	0	0	0	0	1	0	0	0	0
USP14	Usp14	2	1	28.5714	50	6.25	13.0435	0	0	0	0	0	1	1	0	0	0	0	0	0	0	0	0	0	0	1	0	0	0	0
WAS	Was	2	1	28.5714	50	6.25	13.0435	0	0	0	0	0	1	1	0	0	0	0	0	0	0	0	0	0	0	0	0	0	0	1
WDR59	Wdr59	2	1	28.5714	25	6.25	13.0435	0	0	0	0	1	0	1	0	0	0	0	0	0	0	0	0	0	0	0	1	0	0	0
WDR74	Wdr74	2	1	28.5714	50	6.25	13.0435	0	1	0	0	0	0	1	1	0	0	0	0	0	0	0	0	0	0	0	0	0	0	0
WDR77	Wdr77	2	1	28.5714	50	6.25	13.0435	0	1	0	0	0	0	1	0	0	0	0	0	0	0	0	0	1	0	0	0	0	0	0
WIPF2	Wipf2	2	1	28.5714	50	6.25	13.0435	0	0	0	0	0	1	1	1	0	0	0	0	0	0	0	0	0	0	0	0	0	0	0
WWP1	Wwp1	2	1	28.5714	50	6.25	13.0435	0	0	0	0	0	1	1	0	0	0	0	0	0	0	0	0	0	0	0	1	0	0	0
XKR6	Xkr6	2	1	28.5714	50	6.25	13.0435	0	0	0	0	0	1	1	0	0	0	0	1	0	0	0	0	0	0	0	0	0	0	0
YTHDC2	Ythdc2	2	1	28.5714	50	6.25	13.0435	0	0	0	0	0	1	1	1	0	0	0	0	0	0	0	0	0	0	0	0	0	0	0
ZBTB7B	Zbtb7b	2	1	28.5714	50	6.25	13.0435	0	0	0	0	0	1	1	0	0	0	0	0	0	0	0	0	0	0	0	1	0	0	0
ZFYVE16	Zfyve16	2	1	28.5714	50	6.25	13.0435	0	0	0	0	0	1	1	0	0	0	0	0	0	0	0	0	0	0	1	0	0	0	0
ZNF239	Zfp239	2	1	28.5714	50	6.25	13.0435	0	1	0	0	0	1	0	0	0	1	0	0	0	0	0	0	0	0	0	0	0	0	0
ZNF263	Zfp263	2	1	28.5714	0	6.25	13.0435	0	0	0	1	1	0	0	1	0	0	0	0	0	0	0	0	0	0	0	0	0	0	0
ZNF563	Zfp563	2	1	28.5714	50	6.25	13.0435	0	0	0	0	0	1	1	0	0	0	0	0	0	0	0	0	0	0	1	0	0	0	0
A_23_P203613	Rnf121	1	2	14.2857	25	12.5	13.0435	0	1	0	0	0	0	0	1	0	0	0	0	0	0	0	1	0	0	0	0	0	0	0
A_24_P516728	Cenpl	1	2	14.2857	25	12.5	13.0435	0	1	0	0	0	0	0	1	0	0	0	0	0	0	0	0	0	0	0	1	0	0	0
A_24_P684274	Afg3l2	1	2	14.2857	25	12.5	13.0435	0	1	0	0	0	0	0	1	0	0	0	0	0	0	0	0	0	0	0	1	0	0	0
A_24_P934832	Abhd5	1	2	14.2857	25	12.5	13.0435	0	0	0	0	0	1	0	1	0	0	0	1	0	0	0	0	0	0	0	0	0	0	0
A_32_P111098	Lsp1	1	2	14.2857	25	12.5	13.0435	0	1	0	0	0	0	0	0	0	0	0	0	0	0	1	0	0	0	0	0	1	0	0
A_32_P128399	Hk2	1	2	14.2857	25	12.5	13.0435	0	0	0	0	0	1	0	0	0	0	0	0	0	0	0	1	0	0	0	0	1	0	0
A_32_P15898	Myh11	1	2	14.2857	25	12.5	13.0435	0	0	0	0	0	1	0	0	0	0	0	0	0	0	1	1	0	0	0	0	0	0	0
A_32_P163368	Pglyrp1	1	2	14.2857	25	12.5	13.0435	0	0	0	0	0	0	1	0	0	0	0	0	0	1	0	1	0	0	0	0	0	0	0
A_32_P205722	Qk	1	2	14.2857	25	12.5	13.0435	0	0	0	0	0	0	1	0	0	0	0	0	0	0	1	0	1	0	0	0	0	0	0
A_32_P215404	Pdgfrb	1	2	14.2857	25	12.5	13.0435	0	1	0	0	0	0	0	1	0	0	0	0	0	0	0	0	0	0	0	0	1	0	0
A_32_P58374	Trub1	1	2	14.2857	25	12.5	13.0435	0	1	0	0	0	0	0	1	0	1	0	0	0	0	0	0	0	0	0	0	0	0	0
AASDH	Aasdh	1	2	14.2857	25	12.5	13.0435	0	0	0	0	0	1	0	0	0	0	0	0	0	1	0	0	0	0	0	1	0	0	0
ABCA7	Abca7	1	2	14.2857	25	12.5	13.0435	0	0	0	0	0	1	0	0	0	0	0	0	0	0	0	1	0	0	1	0	0	0	0
ABCB6	Abcb6	1	2	14.2857	0	12.5	13.0435	0	0	0	0	1	0	0	0	1	0	0	0	0	0	0	0	0	0	0	0	1	0	0
ABCD1	Abcd1	1	2	14.2857	25	12.5	13.0435	0	0	0	0	0	1	0	0	0	0	0	0	0	0	0	0	0	0	0	1	1	0	0
ABHD3	Abhd3	1	2	14.2857	25	12.5	13.0435	0	0	0	0	0	1	0	0	0	0	0	1	0	0	0	0	0	0	0	1	0	0	0
ABLIM3	Ablim3	1	2	14.2857	25	12.5	13.0435	0	1	0	0	0	0	0	0	0	0	0	0	0	0	0	0	0	0	0	1	1	0	0
ACAP2	Acap2	1	2	14.2857	25	12.5	13.0435	0	0	0	0	0	0	1	0	0	0	0	0	0	0	0	0	0	1	0	0	0	0	1
ACOT2	Acot2	1	2	14.2857	25	12.5	13.0435	0	1	0	0	0	0	0	0	0	0	0	0	0	0	0	0	0	0	0	1	0	1	0
ACP2	Acp2	1	2	14.2857	0	12.5	13.0435	0	0	0	1	0	0	0	1	0	0	0	0	0	0	0	0	0	0	0	1	0	0	0
ACTR6	Actr6	1	2	14.2857	25	12.5	13.0435	0	1	0	0	0	0	0	1	1	0	0	0	0	0	0	0	0	0	0	0	0	0	0
ADAL	Adal	1	2	14.2857	25	12.5	13.0435	0	0	0	0	0	1	0	0	0	0	0	0	0	0	0	0	0	1	1	0	0	0	0
ADHFE1	Adhfe1	1	2	14.2857	0	12.5	13.0435	1	0	0	0	0	0	0	0	0	0	0	0	0	0	0	0	0	0	1	1	0	0	0
AFG3L2	Afg3l2	1	2	14.2857	0	12.5	13.0435	1	0	0	0	0	0	0	1	0	0	0	0	0	0	0	0	0	0	0	1	0	0	0
AGFG1	Agfg1	1	2	14.2857	0	12.5	13.0435	0	0	0	0	1	0	0	0	0	0	0	0	0	0	0	0	0	0	0	1	1	0	0
AGPAT5	Agpat5	1	2	14.2857	25	12.5	13.0435	0	0	0	0	0	1	0	1	0	0	0	0	0	0	0	0	0	0	0	1	0	0	0
AK1	Ak1	1	2	14.2857	25	12.5	13.0435	0	0	0	0	0	0	1	0	0	0	0	0	0	0	1	0	0	0	0	0	1	0	0
AKIRIN2	Akirin2	1	2	14.2857	25	12.5	13.0435	0	0	0	0	0	0	1	1	0	0	0	0	0	0	1	0	0	0	0	0	0	0	0
ALG11	Alg11	1	2	14.2857	25	12.5	13.0435	0	1	0	0	0	0	0	0	0	0	0	0	0	0	0	0	0	1	0	1	0	0	0
AMMECR1	Ammecr1	1	2	14.2857	0	12.5	13.0435	1	0	0	0	0	0	0	0	1	0	0	0	0	0	0	0	1	0	0	0	0	0	0
AMOT	Amot	1	2	14.2857	0	12.5	13.0435	0	0	0	0	1	0	0	0	0	1	0	0	0	0	1	0	0	0	0	0	0	0	0
ANXA2	Anxa2	1	2	14.2857	0	12.5	13.0435	0	0	0	0	1	0	0	0	0	0	0	0	0	0	1	0	0	0	1	0	0	0	0
ANXA9	Anxa9	1	2	14.2857	0	12.5	13.0435	0	0	0	0	1	0	0	0	0	0	0	0	0	1	0	0	0	0	0	1	0	0	0
ARID1A	Arid1a	1	2	14.2857	0	12.5	13.0435	0	0	0	0	1	0	0	1	0	0	0	0	0	0	0	0	0	0	0	1	0	0	0
ARL6IP1	Arl6ip1	1	2	14.2857	0	12.5	13.0435	0	0	0	0	1	0	0	0	0	0	0	0	0	0	1	0	0	0	0	0	0	1	0
ARPC1A	Arpc1a	1	2	14.2857	0	12.5	13.0435	0	0	0	1	0	0	0	0	0	0	0	0	0	0	0	0	0	0	0	1	1	0	0
ASS1	Ass1	1	2	14.2857	0	12.5	13.0435	0	0	0	1	0	0	0	1	0	0	0	0	0	0	1	0	0	0	0	0	0	0	0
ASXL1	Asxl1	1	2	14.2857	25	12.5	13.0435	0	0	0	0	0	0	1	1	0	0	0	0	0	0	0	0	0	0	1	0	0	0	0
ATG10	Atg10	1	2	14.2857	25	12.5	13.0435	0	1	0	0	0	0	0	0	0	1	0	0	0	0	0	0	0	1	0	0	0	0	0
ATP5I	Atp5k	1	2	14.2857	25	12.5	13.0435	0	0	0	0	0	1	0	0	1	0	0	0	0	0	0	0	0	0	0	1	0	0	0
ATP5S	Atp5s	1	2	14.2857	25	12.5	13.0435	0	1	0	0	0	0	0	0	0	0	0	0	0	0	0	0	0	0	0	1	0	0	1
AUTS2	Auts2	1	2	14.2857	0	12.5	13.0435	0	0	0	0	1	0	0	0	0	0	0	0	0	0	0	0	1	0	0	0	0	1	0
BAZ2B	Baz2b	1	2	14.2857	0	12.5	13.0435	0	0	0	0	1	0	0	1	1	0	0	0	0	0	0	0	0	0	0	0	0	0	0
BCAP31	Bcap31	1	2	14.2857	0	12.5	13.0435	0	0	0	1	0	0	0	0	1	0	0	0	0	0	0	0	0	0	0	1	0	0	0
BEND5	Bend5	1	2	14.2857	25	12.5	13.0435	0	0	0	0	0	1	0	0	0	0	0	1	0	0	0	0	0	0	1	0	0	0	0
BPHL	Bphl	1	2	14.2857	25	12.5	13.0435	0	0	0	0	0	0	1	0	0	0	0	1	0	0	0	0	0	0	1	0	0	0	0
BRCC3	Brcc3	1	2	14.2857	25	12.5	13.0435	0	0	0	0	0	1	0	0	1	0	0	0	0	0	0	0	0	1	0	0	0	0	0
BRIP1	Brip1	1	2	14.2857	0	12.5	13.0435	0	0	0	0	1	0	0	0	0	0	0	0	0	0	0	0	0	0	1	1	0	0	0
BTAF1	Btaf1	1	2	14.2857	0	12.5	13.0435	0	0	0	1	0	0	0	0	1	1	0	0	0	0	0	0	0	0	0	0	0	0	0
BTD	Btd	1	2	14.2857	0	12.5	13.0435	0	0	0	0	1	0	0	1	0	0	0	0	0	0	0	0	0	0	0	1	0	0	0
BTG2	Btg2	1	2	14.2857	0	12.5	13.0435	0	0	0	0	1	0	0	0	1	1	0	0	0	0	0	0	0	0	0	0	0	0	0
BZW2	Bzw2	1	2	14.2857	25	12.5	13.0435	0	0	0	0	0	1	0	0	0	0	0	0	0	0	1	0	0	0	0	1	0	0	0
C12orf4	D6Wsu163e	1	2	14.2857	0	12.5	13.0435	0	0	0	1	0	0	0	0	0	0	0	0	0	0	0	0	0	0	1	1	0	0	0
C17orf59	2310047M10Rik	1	2	14.2857	0	12.5	13.0435	0	0	0	0	1	0	0	0	1	0	0	0	0	0	0	1	0	0	0	0	0	0	0
C1GALT1	C1galt1	1	2	14.2857	0	12.5	13.0435	0	0	0	1	0	0	0	0	1	0	0	0	0	0	0	0	0	0	1	0	0	0	0
C1orf116	AA986860	1	2	14.2857	25	12.5	13.0435	0	1	0	0	0	0	0	1	0	0	0	0	0	0	0	0	0	0	0	0	1	0	0
C1orf21	1700025G04Rik	1	2	14.2857	25	12.5	13.0435	0	0	0	0	0	0	1	0	0	0	0	0	0	0	0	0	0	1	0	0	1	0	0
C2orf24	1810031K17Rik	1	2	14.2857	0	12.5	13.0435	0	0	0	0	1	0	0	1	1	0	0	0	0	0	0	0	0	0	0	0	0	0	0
C2orf43	1110057K04Rik	1	2	14.2857	0	12.5	13.0435	0	0	0	1	0	0	0	0	0	0	0	0	0	0	1	0	0	0	1	0	0	0	0
C4orf43	1810029B16Rik	1	2	14.2857	25	12.5	13.0435	0	0	0	0	0	1	0	0	0	1	1	0	0	0	0	0	0	0	0	0	0	0	0
C5orf13	D0H4S114	1	2	14.2857	0	12.5	13.0435	0	0	0	1	0	0	0	0	0	0	0	0	0	0	1	0	0	0	0	1	0	0	0
C6orf134	2610110G12Rik	1	2	14.2857	0	12.5	13.0435	0	0	0	0	1	0	0	1	1	0	0	0	0	0	0	0	0	0	0	0	0	0	0
C6orf211	1700052N19Rik	1	2	14.2857	0	12.5	13.0435	0	0	0	0	1	0	0	0	0	0	0	0	0	1	0	0	0	0	1	0	0	0	0
C6orf70	2210404J11Rik	1	2	14.2857	25	12.5	13.0435	0	0	0	0	0	1	0	0	1	0	0	0	0	0	0	0	0	0	0	1	0	0	0
CAB39	Cab39	1	2	14.2857	0	12.5	13.0435	0	0	0	0	1	0	0	0	0	0	0	0	0	0	1	0	0	0	1	0	0	0	0
CACNA1D	Cacna1d	1	2	14.2857	0	12.5	13.0435	0	0	0	0	1	0	0	0	0	0	0	0	0	0	0	1	0	0	0	0	1	0	0
CACNB3	Cacnb3	1	2	14.2857	25	12.5	13.0435	0	1	0	0	0	0	0	0	0	0	0	0	0	0	0	0	1	0	1	0	0	0	0
CAMK2N1	Camk2n1	1	2	14.2857	25	12.5	13.0435	0	0	0	0	0	1	0	0	0	0	0	0	0	0	0	0	1	0	0	1	0	0	0
CAMKK1	Camkk1	1	2	14.2857	0	12.5	13.0435	1	0	0	0	0	0	0	0	0	0	0	0	0	0	0	1	0	0	0	0	1	0	0
CAMKK2	Camkk2	1	2	14.2857	25	12.5	13.0435	0	0	0	0	0	1	0	0	0	0	0	0	1	0	0	0	0	0	0	1	0	0	0
CASP8	Casp8	1	2	14.2857	25	12.5	13.0435	0	0	0	0	0	1	0	0	0	0	0	0	0	0	0	0	0	0	0	0	0	1	1
CAV1	Cav1	1	2	14.2857	0	12.5	13.0435	0	0	0	0	1	0	0	0	0	0	0	0	0	0	0	0	0	0	1	0	0	1	0
CBFA2T3	Cbfa2t3	1	2	14.2857	0	12.5	13.0435	0	0	0	0	1	0	0	0	1	0	0	0	0	0	0	0	1	0	0	0	0	0	0
CBX4	Cbx4	1	2	14.2857	0	12.5	13.0435	0	0	0	0	1	0	0	1	0	0	0	0	0	0	0	0	0	0	0	0	0	1	0
CCDC57	Ccdc57	1	2	14.2857	25	12.5	13.0435	0	1	0	0	0	0	0	0	0	0	0	0	0	0	0	0	0	0	0	1	0	1	0
CCDC80	Ccdc80	1	2	14.2857	0	12.5	13.0435	0	0	0	1	0	0	0	0	0	0	0	0	0	0	1	0	0	0	1	0	0	0	0
CCPG1	Ccpg1	1	2	14.2857	0	12.5	13.0435	0	0	0	0	1	0	0	0	0	1	0	0	0	1	0	0	0	0	0	0	0	0	0
CCT2	Cct2	1	2	14.2857	0	12.5	13.0435	0	0	0	1	0	0	0	0	1	0	0	0	0	0	0	0	0	0	0	1	0	0	0
CCT3	Cct3	1	2	14.2857	0	12.5	13.0435	0	0	0	1	0	0	0	0	0	0	0	0	0	0	0	0	0	0	1	1	0	0	0
CD36	Cd36	1	2	14.2857	25	12.5	13.0435	0	1	0	0	0	0	0	0	0	0	0	0	0	0	1	0	0	0	0	0	1	0	0
CDC27	Cdc27	1	2	14.2857	0	12.5	13.0435	0	0	0	1	0	0	0	0	1	0	0	0	0	0	0	0	0	0	1	0	0	0	0
CDC42EP5	Cdc42ep5	1	2	14.2857	0	12.5	13.0435	0	0	0	1	0	0	0	0	0	0	0	0	0	0	0	0	0	0	1	1	0	0	0
CDH2	Cdh2	1	2	14.2857	0	12.5	13.0435	0	0	0	1	0	0	0	1	0	0	0	0	0	0	0	0	1	0	0	0	0	0	0
CDK8	Cdk8	1	2	14.2857	0	12.5	13.0435	0	0	0	1	0	0	0	1	0	0	0	0	0	0	0	0	0	0	0	1	0	0	0
CDS2	Cds2	1	2	14.2857	25	12.5	13.0435	0	0	0	0	0	1	0	0	0	0	0	0	0	0	0	0	0	0	1	0	1	0	0
CDSN	Cdsn	1	2	14.2857	25	12.5	13.0435	0	1	0	0	0	0	0	0	0	0	0	0	1	0	0	0	0	0	0	0	0	0	1
CECR2	Cecr2	1	2	14.2857	25	12.5	13.0435	0	1	0	0	0	0	0	1	0	0	0	0	0	0	0	0	0	0	0	0	0	1	0
CEP78	Cep78	1	2	14.2857	25	12.5	13.0435	0	0	0	0	0	0	1	0	0	0	0	0	0	0	0	0	0	0	1	1	0	0	0
CHIC2	Chic2	1	2	14.2857	25	12.5	13.0435	0	0	0	0	0	1	0	0	0	1	0	0	0	0	0	0	0	0	0	1	0	0	0
CKAP5	Ckap5	1	2	14.2857	0	12.5	13.0435	0	0	0	1	0	0	0	0	0	0	0	0	0	0	0	0	0	0	1	1	0	0	0
CLCN7	Clcn7	1	2	14.2857	0	12.5	13.0435	0	0	0	1	0	0	0	0	0	0	0	0	1	0	0	0	0	0	0	0	1	0	0
CLIP1	Clip1	1	2	14.2857	0	12.5	13.0435	0	0	0	1	0	0	0	0	0	0	0	1	0	0	0	0	0	0	0	0	1	0	0
CLPB	Clpb	1	2	14.2857	0	12.5	13.0435	0	0	0	0	1	0	0	0	1	0	0	0	0	0	0	0	0	0	0	1	0	0	0
CMTM8	Cmtm8	1	2	14.2857	25	12.5	13.0435	0	0	0	0	0	1	0	1	0	0	0	0	0	0	0	0	0	0	0	1	0	0	0
CNOT2	Cnot2	1	2	14.2857	25	12.5	13.0435	0	0	1	0	0	0	0	0	1	0	0	0	0	0	0	0	0	0	1	0	0	0	0
CNOT7	Cnot7	1	2	14.2857	25	12.5	13.0435	0	1	0	0	0	0	0	0	0	1	0	0	0	0	0	0	0	0	0	1	0	0	0
COASY	Coasy	1	2	14.2857	0	12.5	13.0435	0	0	0	1	0	0	0	0	1	0	0	0	0	0	0	0	0	0	1	0	0	0	0
COL1A1	Col1a1	1	2	14.2857	0	12.5	13.0435	0	0	0	1	0	0	0	0	0	0	0	0	0	0	0	0	1	0	0	0	1	0	0
COL27A1	Col27a1	1	2	14.2857	25	12.5	13.0435	0	1	0	0	0	0	0	0	0	0	0	0	0	0	0	0	0	0	1	1	0	0	0
COMMD6	Commd6	1	2	14.2857	25	12.5	13.0435	0	1	0	0	0	0	0	0	0	0	0	0	0	0	0	0	0	0	0	1	0	0	1
COPS4	Cops4	1	2	14.2857	25	12.5	13.0435	0	1	0	0	0	0	0	0	0	0	0	1	0	0	0	0	0	0	1	0	0	0	0
COPS6	Cops6	1	2	14.2857	0	12.5	13.0435	0	0	0	1	0	0	0	1	0	0	0	0	0	0	0	0	0	0	0	1	0	0	0
COPS7A	Cops7a	1	2	14.2857	0	12.5	13.0435	0	0	0	0	1	0	0	0	0	0	0	0	0	0	0	0	0	0	1	0	1	0	0
CR591776	1200011I18Rik	1	2	14.2857	25	12.5	13.0435	0	1	0	0	0	0	0	1	1	0	0	0	0	0	0	0	0	0	0	0	0	0	0
CRLS1	Crls1	1	2	14.2857	25	12.5	13.0435	0	1	0	0	0	0	0	0	0	0	0	1	0	0	0	0	0	0	1	0	0	0	0
CSAD	Csad	1	2	14.2857	25	12.5	13.0435	0	0	0	0	0	1	0	0	0	0	0	0	1	0	0	0	0	0	0	0	0	0	1
CSNK1D	Csnk1d	1	2	14.2857	25	12.5	13.0435	0	0	0	0	0	1	0	0	1	0	0	0	0	0	0	0	0	0	0	1	0	0	0
CSNK1G1	Csnk1g1	1	2	14.2857	0	12.5	13.0435	0	0	0	0	1	0	0	1	0	0	0	0	0	0	0	1	0	0	0	0	0	0	0
CUL3	Cul3	1	2	14.2857	0	12.5	13.0435	0	0	0	0	1	0	0	1	1	0	0	0	0	0	0	0	0	0	0	0	0	0	0
CYP1A1	Cyp1a1	1	2	14.2857	0	12.5	13.0435	0	0	0	1	0	0	0	0	0	0	0	0	0	0	0	0	1	0	0	0	1	0	0
CYP4F2	Cyp4f15	1	2	14.2857	25	12.5	13.0435	0	0	0	0	0	1	0	1	0	0	0	0	0	0	0	0	0	0	0	1	0	0	0
CYP51A1	Cyp51	1	2	14.2857	25	12.5	13.0435	0	0	1	0	0	0	0	0	0	0	0	0	1	0	0	0	1	0	0	0	0	0	0
DAB2	Dab2	1	2	14.2857	25	12.5	13.0435	0	1	0	0	0	0	0	1	0	0	0	0	0	0	0	1	0	0	0	0	0	0	0
DAZAP1	Dazap1	1	2	14.2857	0	12.5	13.0435	0	0	0	1	0	0	0	1	0	0	0	0	0	0	0	0	0	0	1	0	0	0	0
DCTN2	Dctn2	1	2	14.2857	0	12.5	13.0435	0	0	0	0	1	0	0	1	0	0	0	0	0	0	0	0	0	0	0	1	0	0	0
DCTPP1	Dctpp1	1	2	14.2857	0	12.5	13.0435	0	0	0	1	0	0	0	0	1	0	0	0	0	0	0	0	0	0	0	1	0	0	0
DDX24	Ddx24	1	2	14.2857	25	12.5	13.0435	0	0	0	0	0	1	0	1	0	0	0	0	0	0	0	0	0	1	0	0	0	0	0
DDX52	Ddx52	1	2	14.2857	0	12.5	13.0435	0	0	0	1	0	0	0	1	1	0	0	0	0	0	0	0	0	0	0	0	0	0	0
DENND1A	Dennd1a	1	2	14.2857	25	12.5	13.0435	0	1	0	0	0	0	0	1	0	0	0	0	0	0	0	0	0	0	0	1	0	0	0
DGCR14	Dgcr14	1	2	14.2857	0	12.5	13.0435	0	0	0	1	0	0	0	0	0	0	0	0	1	0	0	0	0	0	0	1	0	0	0
DGKH	Dgkh	1	2	14.2857	25	12.5	13.0435	0	0	0	0	0	0	1	0	0	0	0	0	0	0	0	0	0	1	0	0	1	0	0
DHRS1	Dhrs1	1	2	14.2857	0	12.5	13.0435	0	0	0	0	1	0	0	0	0	0	0	1	0	0	0	0	0	0	0	1	0	0	0
DNAJC8	Dnajc8	1	2	14.2857	0	12.5	13.0435	0	0	0	1	0	0	0	0	0	1	0	0	0	0	1	0	0	0	0	0	0	0	0
DPM1	Dpm1	1	2	14.2857	25	12.5	13.0435	0	1	0	0	0	0	0	1	0	0	0	0	0	0	0	0	0	0	0	0	1	0	0
DQX1	Dqx1	1	2	14.2857	25	12.5	13.0435	0	0	0	0	0	0	1	0	0	0	0	0	0	0	0	0	0	0	1	1	0	0	0
DRAM2	Tmem77	1	2	14.2857	25	12.5	13.0435	0	1	0	0	0	0	0	1	1	0	0	0	0	0	0	0	0	0	0	0	0	0	0
DSTN	Dstn	1	2	14.2857	0	12.5	13.0435	0	0	0	0	1	0	0	0	0	0	0	1	0	0	0	0	0	0	1	0	0	0	0
DTX3L	Dtx3l	1	2	14.2857	25	12.5	13.0435	0	0	0	0	0	1	0	1	0	0	0	0	0	0	0	0	0	0	1	0	0	0	0
DUS2L	Dus2l	1	2	14.2857	0	12.5	13.0435	0	0	0	1	0	0	0	1	0	0	0	0	0	0	0	0	0	0	0	1	0	0	0
ECHS1	Echs1	1	2	14.2857	0	12.5	13.0435	0	0	0	1	0	0	0	0	0	1	0	0	0	0	0	0	0	0	0	0	1	0	0
EGR3	Egr3	1	2	14.2857	0	12.5	13.0435	0	0	0	0	1	0	0	0	0	1	1	0	0	0	0	0	0	0	0	0	0	0	0
EHBP1	Ehbp1	1	2	14.2857	0	12.5	13.0435	0	0	0	0	1	0	0	0	0	0	0	0	0	0	0	0	0	1	0	0	1	0	0
EIF2B5	Eif2b5	1	2	14.2857	25	12.5	13.0435	0	0	0	0	0	0	1	0	1	0	0	0	1	0	0	0	0	0	0	0	0	0	0
EIF2S3	Eif2s3x	1	2	14.2857	0	12.5	13.0435	1	0	0	0	0	0	0	0	1	0	0	0	0	0	0	0	0	0	0	1	0	0	0
EIF3J	Eif3j	1	2	14.2857	0	12.5	13.0435	0	0	0	1	0	0	0	1	1	0	0	0	0	0	0	0	0	0	0	0	0	0	0
EML4	Eml4	1	2	14.2857	25	12.5	13.0435	0	0	0	0	0	1	0	0	1	0	0	0	0	0	0	0	0	0	0	0	0	1	0
ENPP5	Enpp5	1	2	14.2857	0	12.5	13.0435	0	0	0	1	0	0	0	1	0	0	0	0	0	0	0	0	0	0	0	1	0	0	0
EPM2A	Epm2a	1	2	14.2857	25	12.5	13.0435	0	0	1	0	0	0	0	0	0	1	0	0	0	0	0	0	0	0	1	0	0	0	0
EPM2AIP1	Epm2aip1	1	2	14.2857	25	12.5	13.0435	0	0	0	0	0	1	0	0	1	0	0	0	0	0	0	0	0	0	0	1	0	0	0
ERG	Erg	1	2	14.2857	25	12.5	13.0435	0	1	0	0	0	0	0	0	0	0	0	0	0	0	0	0	0	0	0	0	1	1	0
ERMN	Ermn	1	2	14.2857	25	12.5	13.0435	0	0	0	0	0	1	0	0	0	0	0	0	0	1	0	1	0	0	0	0	0	0	0
ERO1L	Ero1l	1	2	14.2857	25	12.5	13.0435	0	0	0	0	0	1	0	1	0	0	0	0	0	0	0	0	0	0	0	1	0	0	0
EXOSC1	Exosc1	1	2	14.2857	0	12.5	13.0435	0	0	0	1	0	0	0	0	0	1	0	0	0	0	0	0	0	1	0	0	0	0	0
EXOSC3	Exosc3	1	2	14.2857	0	12.5	13.0435	0	0	0	1	0	0	0	0	0	0	0	0	0	0	1	0	0	0	1	0	0	0	0
EXOSC5	Exosc5	1	2	14.2857	25	12.5	13.0435	0	0	0	0	0	0	1	1	1	0	0	0	0	0	0	0	0	0	0	0	0	0	0
F13A1	F13a1	1	2	14.2857	0	12.5	13.0435	0	0	0	1	0	0	0	0	0	1	1	0	0	0	0	0	0	0	0	0	0	0	0
FAM100B	Fam100b	1	2	14.2857	0	12.5	13.0435	0	0	0	1	0	0	0	0	0	0	0	0	0	0	0	0	0	0	0	1	0	0	1
FAM117A	Fam117a	1	2	14.2857	0	12.5	13.0435	0	0	0	0	1	0	0	0	0	0	0	0	0	0	1	0	0	0	0	0	0	0	1
FAM168B	Fam168b	1	2	14.2857	0	12.5	13.0435	0	0	0	1	0	0	0	1	0	0	0	0	0	0	0	0	0	0	0	1	0	0	0
FAM53B	Fam53b	1	2	14.2857	25	12.5	13.0435	0	0	0	0	0	1	0	0	0	0	0	0	0	0	0	0	0	0	0	1	0	1	0
FAM54B	Fam54b	1	2	14.2857	0	12.5	13.0435	0	0	0	1	0	0	0	0	0	0	0	1	0	0	0	0	0	0	1	0	0	0	0
FAM58A	1810009O10Rik	1	2	14.2857	25	12.5	13.0435	0	0	0	0	0	0	1	0	0	1	1	0	0	0	0	0	0	0	0	0	0	0	0
FAM84A	Fam84a	1	2	14.2857	25	12.5	13.0435	0	1	0	0	0	0	0	1	0	0	0	0	0	0	0	0	0	1	0	0	0	0	0
FAM98A	Fam98a	1	2	14.2857	0	12.5	13.0435	0	0	0	1	0	0	0	1	0	0	0	0	0	0	0	0	0	0	1	0	0	0	0
FANCM	Fancm	1	2	14.2857	25	12.5	13.0435	0	0	0	0	0	1	0	0	0	1	0	0	0	0	1	0	0	0	0	0	0	0	0
FCRL1	Fcrl1	1	2	14.2857	25	12.5	13.0435	0	0	0	0	0	0	1	0	0	0	0	0	0	0	0	0	0	0	0	0	1	1	0
FFAR2	Ffar2	1	2	14.2857	25	12.5	13.0435	0	0	0	0	0	1	0	0	0	0	0	0	0	0	1	0	0	0	0	0	0	0	1
FHL1	Fhl1	1	2	14.2857	25	12.5	13.0435	0	1	0	0	0	0	0	0	0	0	0	0	0	0	0	0	0	0	1	1	0	0	0
FHL3	Fhl3	1	2	14.2857	25	12.5	13.0435	0	0	0	0	0	0	1	0	0	0	0	0	0	0	0	0	0	0	0	0	0	1	1
FKBP8	Fkbp8	1	2	14.2857	25	12.5	13.0435	0	0	0	0	0	1	0	0	0	0	0	0	1	0	0	0	0	0	0	0	1	0	0
FOXJ3	Foxj3	1	2	14.2857	0	12.5	13.0435	0	0	0	0	1	0	0	1	0	0	0	0	0	1	0	0	0	0	0	0	0	0	0
FRMD6	Frmd6	1	2	14.2857	0	12.5	13.0435	0	0	0	1	0	0	0	0	0	1	1	0	0	0	0	0	0	0	0	0	0	0	0
FRS2	Frs2	1	2	14.2857	0	12.5	13.0435	0	0	0	0	1	0	0	1	1	0	0	0	0	0	0	0	0	0	0	0	0	0	0
FRYL	Fryl	1	2	14.2857	0	12.5	13.0435	1	0	0	0	0	0	0	0	0	0	0	0	0	1	0	0	0	0	0	0	0	1	0
FZD9	Fzd9	1	2	14.2857	0	12.5	13.0435	0	0	0	0	1	0	0	0	0	0	0	0	0	0	1	0	0	1	0	0	0	0	0
GABRB1	Gabrb1	1	2	14.2857	0	12.5	13.0435	0	0	0	0	1	0	0	0	0	0	0	0	0	1	0	1	0	0	0	0	0	0	0
GADD45A	Gadd45a	1	2	14.2857	0	12.5	13.0435	0	0	0	1	0	0	0	0	1	1	0	0	0	0	0	0	0	0	0	0	0	0	0
GALNT7	Galnt7	1	2	14.2857	0	12.5	13.0435	0	0	0	0	1	0	0	0	0	1	0	1	0	0	0	0	0	0	0	0	0	0	0
GATAD1	Gatad1	1	2	14.2857	0	12.5	13.0435	0	0	0	0	1	0	0	0	0	0	0	0	0	0	0	0	0	0	0	1	0	0	1
GATAD2B	Gatad2b	1	2	14.2857	25	12.5	13.0435	0	0	0	0	0	0	1	1	0	0	0	0	0	0	0	0	0	0	0	0	0	1	0
GCLM	Gclm	1	2	14.2857	0	12.5	13.0435	0	0	0	1	0	0	0	1	0	0	0	0	0	1	0	0	0	0	0	0	0	0	0
GFER	Gfer	1	2	14.2857	0	12.5	13.0435	0	0	0	0	1	0	0	1	0	0	0	0	0	0	0	0	0	0	0	1	0	0	0
GFRA2	Gfra2	1	2	14.2857	25	12.5	13.0435	0	1	0	0	0	0	0	0	0	0	0	0	0	0	0	0	0	0	0	0	1	1	0
GHDC	Ghdc	1	2	14.2857	0	12.5	13.0435	0	0	0	1	0	0	0	0	1	0	0	0	0	0	0	0	0	0	0	1	0	0	0
GLTPD2	Gltpd2	1	2	14.2857	25	12.5	13.0435	0	1	0	0	0	0	0	1	0	0	0	0	0	0	0	0	0	0	0	1	0	0	0
GNL3	Gnl3	1	2	14.2857	25	12.5	13.0435	0	1	0	0	0	0	0	1	0	0	0	1	0	0	0	0	0	0	0	0	0	0	0
GNMT	Gnmt	1	2	14.2857	25	12.5	13.0435	0	0	0	0	0	1	0	0	1	0	0	0	0	0	0	1	0	0	0	0	0	0	0
GPRC5B	Gprc5b	1	2	14.2857	25	12.5	13.0435	0	0	0	0	0	1	0	0	0	0	0	0	0	0	0	0	0	0	0	0	1	0	1
GPT	Gpt	1	2	14.2857	0	12.5	13.0435	0	0	0	0	1	0	0	0	0	0	0	0	0	0	0	0	0	0	1	0	1	0	0
HAT1	Hat1	1	2	14.2857	0	12.5	13.0435	0	0	0	1	0	0	0	0	0	0	0	0	0	0	0	0	0	1	0	0	1	0	0
HECTD2	Hectd2	1	2	14.2857	25	12.5	13.0435	0	1	0	0	0	0	0	0	1	0	0	0	0	0	0	0	0	0	0	1	0	0	0
HGS	Hgs	1	2	14.2857	0	12.5	13.0435	0	0	0	1	0	0	0	0	0	0	0	0	1	0	1	0	0	0	0	0	0	0	0
HHIPL1	Hhipl1	1	2	14.2857	25	12.5	13.0435	0	1	0	0	0	0	0	0	0	0	0	0	0	0	0	0	1	0	0	0	0	0	1
HIST1H1D	Hist1h1d	1	2	14.2857	25	12.5	13.0435	0	0	0	0	0	1	0	1	0	0	0	0	0	0	0	0	0	0	0	1	0	0	0
HLTF	Hltf	1	2	14.2857	25	12.5	13.0435	0	1	0	0	0	0	0	0	1	0	0	0	0	0	0	0	0	1	0	0	0	0	0
HMOX2	Hmox2	1	2	14.2857	0	12.5	13.0435	0	0	0	0	1	0	0	1	0	0	0	1	0	0	0	0	0	0	0	0	0	0	0
HNRNPC	Hnrnpc	1	2	14.2857	0	12.5	13.0435	0	0	0	1	0	0	0	0	0	0	0	0	0	0	0	1	0	0	0	1	0	0	0
HNRNPU	Hnrnpu	1	2	14.2857	25	12.5	13.0435	0	0	0	0	0	1	0	0	1	0	0	0	0	0	0	0	0	1	0	0	0	0	0
HSDL2	Hsdl2	1	2	14.2857	25	12.5	13.0435	0	0	1	0	0	0	0	0	1	0	0	0	0	0	0	0	0	1	0	0	0	0	0
HSPA14	Hspa14	1	2	14.2857	25	12.5	13.0435	0	0	0	0	0	1	0	1	0	0	0	0	0	0	0	0	0	0	0	0	1	0	0
HSPA9	Hspa9	1	2	14.2857	25	12.5	13.0435	0	0	0	0	0	1	0	0	0	0	0	1	0	0	0	0	0	0	0	1	0	0	0
HSPC159	1110067D22Rik	1	2	14.2857	25	12.5	13.0435	0	0	0	0	0	1	0	1	1	0	0	0	0	0	0	0	0	0	0	0	0	0	0
HTR2A	Htr2a	1	2	14.2857	0	12.5	13.0435	0	0	0	0	1	0	0	0	0	0	0	0	0	0	0	0	1	0	0	0	1	0	0
IDH1	Idh1	1	2	14.2857	25	12.5	13.0435	0	0	0	0	0	1	0	1	0	0	0	0	0	0	0	0	0	0	1	0	0	0	0
IFI30	Ifi30	1	2	14.2857	0	12.5	13.0435	0	0	0	0	1	0	0	0	1	0	0	0	0	0	0	0	0	0	0	1	0	0	0
IL18R1	Il18r1	1	2	14.2857	25	12.5	13.0435	0	0	0	0	0	0	1	0	0	0	0	0	0	0	0	0	0	0	0	0	1	0	1
IPO11	Ipo11	1	2	14.2857	0	12.5	13.0435	0	0	0	1	0	0	0	0	0	0	0	1	0	0	0	0	0	0	0	1	0	0	0
IPO5	Ipo5	1	2	14.2857	0	12.5	13.0435	0	0	0	1	0	0	0	0	0	0	0	1	0	0	0	0	0	0	0	1	0	0	0
IPO7	Ipo7	1	2	14.2857	0	12.5	13.0435	0	0	0	1	0	0	0	1	0	1	0	0	0	0	0	0	0	0	0	0	0	0	0
IRAK3	Irak3	1	2	14.2857	25	12.5	13.0435	0	0	0	0	0	1	0	0	0	0	0	0	1	0	1	0	0	0	0	0	0	0	0
IRF7	Irf7	1	2	14.2857	25	12.5	13.0435	0	0	0	0	0	1	0	1	0	0	0	1	0	0	0	0	0	0	0	0	0	0	0
ITIH5	Itih5	1	2	14.2857	0	12.5	13.0435	0	0	0	0	1	0	0	0	0	1	0	0	0	1	0	0	0	0	0	0	0	0	0
ITPA	Itpa	1	2	14.2857	0	12.5	13.0435	0	0	0	1	0	0	0	1	0	0	0	0	0	0	1	0	0	0	0	0	0	0	0
ITPRIPL2	Itpripl2	1	2	14.2857	0	12.5	13.0435	0	0	0	1	0	0	0	1	0	0	0	0	0	0	0	0	0	0	0	0	1	0	0
JDP2	Jdp2	1	2	14.2857	25	12.5	13.0435	0	0	0	0	0	1	0	0	0	0	0	0	0	0	1	0	0	0	0	0	1	0	0
KCTD21	Kctd21	1	2	14.2857	25	12.5	13.0435	0	1	0	0	0	0	0	1	0	0	0	0	0	1	0	0	0	0	0	0	0	0	0
KDM5B	Kdm5b	1	2	14.2857	25	12.5	13.0435	0	0	0	0	0	0	1	0	1	0	0	0	0	0	0	0	0	0	0	1	0	0	0
KDSR	Kdsr	1	2	14.2857	25	12.5	13.0435	0	0	0	0	0	1	0	1	0	0	0	0	0	0	0	0	0	0	0	0	1	0	0
KIAA0430	4921513D23Rik	1	2	14.2857	0	12.5	13.0435	0	0	0	0	1	0	0	1	0	1	0	0	0	0	0	0	0	0	0	0	0	0	0
KIAA0895	9530077C05Rik	1	2	14.2857	0	12.5	13.0435	0	0	0	1	0	0	0	0	0	1	0	0	1	0	0	0	0	0	0	0	0	0	0
KIAA1147	E330009J07Rik	1	2	14.2857	25	12.5	13.0435	0	0	0	0	0	1	0	0	1	1	0	0	0	0	0	0	0	0	0	0	0	0	0
KIAA1704	1200011I18Rik	1	2	14.2857	25	12.5	13.0435	0	0	0	0	0	1	0	1	1	0	0	0	0	0	0	0	0	0	0	0	0	0	0
KIAA2013	2510039O18Rik	1	2	14.2857	0	12.5	13.0435	0	0	0	1	0	0	0	1	1	0	0	0	0	0	0	0	0	0	0	0	0	0	0
KPNA1	Kpna1	1	2	14.2857	25	12.5	13.0435	0	0	0	0	0	1	0	0	1	0	0	0	0	0	0	0	0	0	1	0	0	0	0
KRT7	Krt7	1	2	14.2857	0	12.5	13.0435	0	0	0	0	1	0	0	0	0	0	0	0	0	0	0	0	0	0	1	0	1	0	0
LANCL1	Lancl1	1	2	14.2857	25	12.5	13.0435	0	0	0	0	0	1	0	0	1	1	0	0	0	0	0	0	0	0	0	0	0	0	0
LARS	Lars	1	2	14.2857	25	12.5	13.0435	0	0	0	0	0	0	1	0	1	1	0	0	0	0	0	0	0	0	0	0	0	0	0
LASS4	Lass4	1	2	14.2857	0	12.5	13.0435	0	0	0	1	0	0	0	0	0	0	0	0	0	0	0	0	1	0	0	0	1	0	0
LGTN	Lgtn	1	2	14.2857	25	12.5	13.0435	0	1	0	0	0	0	0	1	0	1	0	0	0	0	0	0	0	0	0	0	0	0	0
LIMCH1	Limch1	1	2	14.2857	0	12.5	13.0435	0	0	0	0	1	0	0	0	0	0	0	0	0	0	1	0	0	0	0	0	0	0	1
LRCH3	Lrch3	1	2	14.2857	25	12.5	13.0435	0	0	0	0	0	0	1	1	1	0	0	0	0	0	0	0	0	0	0	0	0	0	0
LRRC61	Lrrc61	1	2	14.2857	25	12.5	13.0435	0	0	0	0	0	0	1	0	0	0	0	0	0	0	0	1	0	0	0	1	0	0	0
LSR	Lsr	1	2	14.2857	0	12.5	13.0435	0	0	0	0	1	0	0	0	0	0	0	0	0	0	0	0	0	0	1	1	0	0	0
LTBP2	Ltbp2	1	2	14.2857	0	12.5	13.0435	0	0	0	1	0	0	0	0	0	0	0	0	0	0	1	0	0	0	0	0	1	0	0
LYSMD3	Lysmd3	1	2	14.2857	0	12.5	13.0435	0	0	0	1	0	0	0	0	1	0	0	0	0	0	0	0	0	0	1	0	0	0	0
MAP1LC3A	Map1lc3a	1	2	14.2857	25	12.5	13.0435	0	0	0	0	0	1	0	0	0	0	0	0	0	0	0	0	0	1	0	0	1	0	0
MAPK1IP1L	Mapk1ip1l	1	2	14.2857	0	12.5	13.0435	0	0	0	0	1	0	0	0	1	0	0	0	0	0	0	0	0	0	0	1	0	0	0
MAPK8IP3	Mapk8ip3	1	2	14.2857	25	12.5	13.0435	0	0	1	0	0	0	0	0	0	0	0	0	0	0	0	0	1	0	0	0	1	0	0
MARK2	Mark2	1	2	14.2857	25	12.5	13.0435	0	0	0	0	0	0	1	1	0	0	0	0	0	0	0	0	0	0	1	0	0	0	0
MAST3	Mast3	1	2	14.2857	25	12.5	13.0435	0	0	0	0	0	1	0	0	0	0	0	0	0	0	0	1	0	1	0	0	0	0	0
MCEE	Mcee	1	2	14.2857	25	12.5	13.0435	0	1	0	0	0	0	0	0	0	0	0	0	0	0	0	0	0	0	0	1	1	0	0
MCM10	Mcm10	1	2	14.2857	0	12.5	13.0435	0	0	0	1	0	0	0	0	0	0	0	1	0	0	0	0	0	0	1	0	0	0	0
MCM8	Mcm8	1	2	14.2857	0	12.5	13.0435	0	0	0	1	0	0	0	0	0	0	0	0	0	0	0	0	0	0	0	1	1	0	0
MCOLN3	Mcoln3	1	2	14.2857	0	12.5	13.0435	0	0	0	0	1	0	0	0	0	0	0	0	0	0	0	0	0	0	1	0	0	1	0
MED20	Med20	1	2	14.2857	0	12.5	13.0435	1	0	0	0	0	0	0	0	0	0	0	0	0	0	1	0	1	0	0	0	0	0	0
METTL6	Mettl6	1	2	14.2857	25	12.5	13.0435	0	1	0	0	0	0	0	1	0	0	0	0	0	0	1	0	0	0	0	0	0	0	0
METTL8	Mettl8	1	2	14.2857	25	12.5	13.0435	0	0	0	0	0	1	0	0	0	0	0	0	0	0	0	1	0	0	0	1	0	0	0
MFSD3	Mfsd3	1	2	14.2857	0	12.5	13.0435	0	0	0	1	0	0	0	0	0	1	0	0	0	0	0	0	0	0	1	0	0	0	0
MFSD5	Mfsd5	1	2	14.2857	0	12.5	13.0435	0	0	0	0	1	0	0	1	0	0	0	0	0	0	0	0	0	0	0	0	0	0	1
MICAL1	Mical1	1	2	14.2857	0	12.5	13.0435	0	0	0	0	1	0	0	0	0	0	0	0	0	0	0	0	0	0	0	0	1	1	0
MID2	Mid2	1	2	14.2857	25	12.5	13.0435	0	0	0	0	0	1	0	0	1	0	0	0	0	0	0	0	0	0	0	0	1	0	0
MKS1	Mks1	1	2	14.2857	0	12.5	13.0435	0	0	0	1	0	0	0	0	0	0	0	0	0	0	0	0	0	0	0	1	0	1	0
MLLT3	Mllt3	1	2	14.2857	25	12.5	13.0435	0	0	0	0	0	1	0	0	0	0	0	0	0	0	0	0	0	0	0	1	1	0	0
MMP19	Mmp19	1	2	14.2857	25	12.5	13.0435	0	1	0	0	0	0	0	1	0	0	0	0	0	0	0	0	0	0	0	1	0	0	0
MOBP	Mobp	1	2	14.2857	25	12.5	13.0435	0	1	0	0	0	0	0	0	0	1	1	0	0	0	0	0	0	0	0	0	0	0	0
MORC3	Morc3	1	2	14.2857	0	12.5	13.0435	0	0	0	0	1	0	0	1	0	0	0	0	0	0	0	0	0	0	0	1	0	0	0
MRPL17	Mrpl17	1	2	14.2857	25	12.5	13.0435	0	1	0	0	0	0	0	0	0	1	1	0	0	0	0	0	0	0	0	0	0	0	0
MRPL24	Mrpl24	1	2	14.2857	25	12.5	13.0435	0	1	0	0	0	0	0	0	1	0	0	0	0	0	0	0	0	0	0	0	1	0	0
MRPL48	Mrpl48	1	2	14.2857	0	12.5	13.0435	0	0	0	1	0	0	0	1	1	0	0	0	0	0	0	0	0	0	0	0	0	0	0
MRPS27	Mrps27	1	2	14.2857	25	12.5	13.0435	0	0	0	0	0	1	0	0	0	0	0	0	0	0	0	0	0	0	1	1	0	0	0
MRRF	Mrrf	1	2	14.2857	25	12.5	13.0435	0	0	0	0	0	1	0	0	0	0	0	0	0	0	0	0	0	1	0	1	0	0	0
MRS2	Mrs2	1	2	14.2857	25	12.5	13.0435	0	0	0	0	0	1	0	1	1	0	0	0	0	0	0	0	0	0	0	0	0	0	0
MSL2	Msl2	1	2	14.2857	0	12.5	13.0435	0	0	0	1	0	0	0	1	1	0	0	0	0	0	0	0	0	0	0	0	0	0	0
MTDH	Mtdh	1	2	14.2857	0	12.5	13.0435	0	0	0	1	0	0	0	0	1	0	0	0	0	0	0	0	1	0	0	0	0	0	0
MTERF	Mterf	1	2	14.2857	0	12.5	13.0435	0	0	0	0	1	0	0	0	0	0	0	0	0	0	0	0	0	1	0	1	0	0	0
MUL1	Mul1	1	2	14.2857	0	12.5	13.0435	0	0	0	0	1	0	0	0	1	0	0	0	0	0	1	0	0	0	0	0	0	0	0
MYH10	Myh10	1	2	14.2857	0	12.5	13.0435	0	0	0	0	1	0	0	0	0	0	0	0	0	1	1	0	0	0	0	0	0	0	0
MYH14	Myh14	1	2	14.2857	25	12.5	13.0435	0	1	0	0	0	0	0	0	0	0	0	0	0	0	0	0	0	0	1	0	1	0	0
MYO9B	Myo9b	1	2	14.2857	25	12.5	13.0435	0	0	0	0	0	0	1	1	0	0	0	0	0	0	0	0	0	0	0	0	1	0	0
N4BP2L2	N4bp2l2	1	2	14.2857	25	12.5	13.0435	0	0	1	0	0	0	0	0	1	0	0	0	0	0	0	0	0	0	0	1	0	0	0
NADSYN1	Nadsyn1	1	2	14.2857	0	12.5	13.0435	1	0	0	0	0	0	0	1	0	0	0	0	0	0	0	0	0	0	1	0	0	0	0
NBEAL2	Nbeal2	1	2	14.2857	25	12.5	13.0435	0	1	0	0	0	0	0	0	0	0	0	0	0	0	0	0	0	0	1	1	0	0	0
NCAPH2	Ncaph2	1	2	14.2857	0	12.5	13.0435	0	0	0	1	0	0	0	1	1	0	0	0	0	0	0	0	0	0	0	0	0	0	0
NCDN	Ncdn	1	2	14.2857	0	12.5	13.0435	0	0	0	1	0	0	0	1	0	0	0	0	0	0	0	0	0	0	0	0	1	0	0
NCOA2	Ncoa2	1	2	14.2857	0	12.5	13.0435	0	0	0	0	1	0	0	1	0	0	0	0	0	0	0	0	0	0	0	1	0	0	0
NDUFA6	Ndufa6	1	2	14.2857	0	12.5	13.0435	0	0	0	1	0	0	0	0	1	0	0	0	0	0	0	0	0	0	0	1	0	0	0
NEB	Neb	1	2	14.2857	0	12.5	13.0435	0	0	0	0	1	0	0	1	0	0	0	0	0	0	0	0	0	0	0	1	0	0	0
NFE2L3	Nfe2l3	1	2	14.2857	25	12.5	13.0435	0	0	0	0	0	1	0	0	0	0	0	0	0	0	1	0	0	0	0	0	1	0	0
NMT1	Nmt1	1	2	14.2857	0	12.5	13.0435	0	0	0	1	0	0	0	0	0	0	0	0	0	0	0	0	0	0	1	0	1	0	0
NOC3L	Noc3l	1	2	14.2857	0	12.5	13.0435	0	0	0	1	0	0	0	0	0	0	0	0	0	0	0	0	0	1	1	0	0	0	0
NOL7	Nol7	1	2	14.2857	25	12.5	13.0435	0	0	0	0	0	0	1	0	0	1	0	0	0	0	0	0	0	0	0	1	0	0	0
NPR2	Npr2	1	2	14.2857	0	12.5	13.0435	0	0	0	0	1	0	0	1	0	0	0	0	0	0	0	0	0	0	1	0	0	0	0
NSUN7	Nsun7	1	2	14.2857	25	12.5	13.0435	0	0	0	0	0	1	0	0	0	0	0	0	0	0	0	1	0	0	0	0	1	0	0
NUMB	Numb	1	2	14.2857	25	12.5	13.0435	0	0	0	0	0	0	1	1	0	1	0	0	0	0	0	0	0	0	0	0	0	0	0
OSBPL2	Osbpl2	1	2	14.2857	25	12.5	13.0435	0	0	0	0	0	1	0	1	0	0	0	0	0	0	0	0	0	0	0	0	1	0	0
OSTM1	Ostm1	1	2	14.2857	25	12.5	13.0435	0	0	0	0	0	1	0	0	0	0	0	0	0	0	0	0	0	0	0	0	1	1	0
P4HTM	P4htm	1	2	14.2857	25	12.5	13.0435	0	0	0	0	0	0	1	0	0	0	0	0	0	0	0	1	0	1	0	0	0	0	0
PAFAH2	Pafah2	1	2	14.2857	0	12.5	13.0435	0	0	0	0	1	0	0	1	0	0	0	0	0	0	0	0	0	0	0	1	0	0	0
PARP11	Parp11	1	2	14.2857	25	12.5	13.0435	0	0	0	0	0	1	0	0	0	1	0	0	0	0	0	0	0	0	0	1	0	0	0
PARP2	Parp2	1	2	14.2857	0	12.5	13.0435	0	0	0	1	0	0	0	0	0	0	0	0	0	0	0	0	1	0	0	1	0	0	0
PATZ1	Patz1	1	2	14.2857	25	12.5	13.0435	0	0	0	0	0	0	1	0	0	0	0	0	0	0	0	0	1	0	0	0	1	0	0
PCBP4	Pcbp4	1	2	14.2857	0	12.5	13.0435	0	0	0	1	0	0	0	0	0	0	0	0	0	0	0	0	0	0	1	1	0	0	0
PCGF3	Pcgf3	1	2	14.2857	0	12.5	13.0435	0	0	0	0	1	0	0	1	0	1	0	0	0	0	0	0	0	0	0	0	0	0	0
PCLO	Pclo	1	2	14.2857	25	12.5	13.0435	0	1	0	0	0	0	0	0	0	1	0	0	0	0	0	1	0	0	0	0	0	0	0
PCSK1	Pcsk1	1	2	14.2857	0	12.5	13.0435	0	0	0	0	1	0	0	0	0	1	0	1	0	0	0	0	0	0	0	0	0	0	0
PDE4DIP	Pde4dip	1	2	14.2857	0	12.5	13.0435	1	0	0	0	0	0	0	0	1	0	0	0	0	1	0	0	0	0	0	0	0	0	0
PDK1	Pdk1	1	2	14.2857	25	12.5	13.0435	0	0	0	0	0	1	0	1	0	0	0	0	0	0	0	0	0	0	1	0	0	0	0
PDP1	Ppm2c	1	2	14.2857	0	12.5	13.0435	0	0	0	1	0	0	0	0	0	1	1	0	0	0	0	0	0	0	0	0	0	0	0
PEA15	Pea15a	1	2	14.2857	0	12.5	13.0435	0	0	0	1	0	0	0	0	0	0	0	0	0	0	0	0	1	0	0	1	0	0	0
PECI	Peci	1	2	14.2857	0	12.5	13.0435	0	0	0	1	0	0	0	1	1	0	0	0	0	0	0	0	0	0	0	0	0	0	0
PEF1	Pef1	1	2	14.2857	0	12.5	13.0435	0	0	0	0	1	0	0	1	0	0	0	0	0	1	0	0	0	0	0	0	0	0	0
PHF10	Phf10	1	2	14.2857	25	12.5	13.0435	0	0	0	0	0	1	0	1	0	1	0	0	0	0	0	0	0	0	0	0	0	0	0
PHTF2	Phtf2	1	2	14.2857	25	12.5	13.0435	0	1	0	0	0	0	0	1	0	0	0	0	0	0	1	0	0	0	0	0	0	0	0
PIAS1	Pias1	1	2	14.2857	0	12.5	13.0435	0	0	0	0	1	0	0	0	1	0	0	0	0	0	0	0	0	0	0	0	1	0	0
PICALM	Picalm	1	2	14.2857	25	12.5	13.0435	0	0	0	0	0	1	0	0	0	1	0	0	0	0	0	0	0	0	1	0	0	0	0
PIGX	Pigx	1	2	14.2857	25	12.5	13.0435	0	0	0	0	0	1	0	1	0	0	0	0	0	0	1	0	0	0	0	0	0	0	0
PIGY	Pigy	1	2	14.2857	25	12.5	13.0435	0	1	0	0	0	0	0	0	0	0	0	0	0	0	0	0	0	0	1	1	0	0	0
PIK3CB	Pik3cb	1	2	14.2857	0	12.5	13.0435	0	0	0	0	1	0	0	0	0	0	0	0	0	0	1	0	0	0	0	1	0	0	0
PILRA	Pilra	1	2	14.2857	25	12.5	13.0435	0	0	0	0	0	1	0	0	0	0	0	0	0	0	0	0	0	0	0	1	0	0	1
PINK1	Pink1	1	2	14.2857	0	12.5	13.0435	0	0	0	1	0	0	0	0	0	0	0	1	0	0	0	0	0	0	0	0	1	0	0
PLAT	Plat	1	2	14.2857	0	12.5	13.0435	0	0	0	1	0	0	0	0	0	1	0	0	0	0	0	0	0	1	0	0	0	0	0
PLEKHA5	Plekha5	1	2	14.2857	0	12.5	13.0435	0	0	0	0	1	0	0	1	1	0	0	0	0	0	0	0	0	0	0	0	0	0	0
PLOD1	Plod1	1	2	14.2857	25	12.5	13.0435	0	0	0	0	0	1	0	0	0	0	0	0	0	0	0	0	0	0	0	1	1	0	0
PLXNA4	Plxna4	1	2	14.2857	0	12.5	13.0435	0	0	0	1	0	0	0	0	0	0	0	0	0	1	0	0	0	0	0	0	1	0	0
PLXNC1	Plxnc1	1	2	14.2857	25	12.5	13.0435	0	0	0	0	0	0	1	0	1	0	0	0	0	0	0	0	0	0	0	0	1	0	0
POLA2	Pola2	1	2	14.2857	0	12.5	13.0435	0	0	0	1	0	0	0	0	0	0	0	0	0	0	0	0	0	0	1	0	1	0	0
POLR1D	Polr1d	1	2	14.2857	0	12.5	13.0435	0	0	0	1	0	0	0	0	0	0	0	0	0	0	0	0	0	0	1	0	1	0	0
POLR2A	Polr2a	1	2	14.2857	25	12.5	13.0435	0	1	0	0	0	0	0	0	0	0	0	0	1	0	0	0	1	0	0	0	0	0	0
POLR2B	Polr2b	1	2	14.2857	0	12.5	13.0435	1	0	0	0	0	0	0	1	0	0	0	0	0	0	0	0	0	0	0	1	0	0	0
POLR3GL	Polr3gl	1	2	14.2857	25	12.5	13.0435	0	1	0	0	0	0	0	0	0	0	0	0	0	0	0	1	0	0	1	0	0	0	0
POT1	Pot1a	1	2	14.2857	25	12.5	13.0435	0	1	0	0	0	0	0	0	0	0	0	0	0	0	0	0	0	0	1	1	0	0	0
POU6F1	Pou6f1	1	2	14.2857	25	12.5	13.0435	0	0	0	0	0	0	1	0	0	0	0	0	1	0	0	0	0	0	1	0	0	0	0
PPAPDC2	Ppapdc2	1	2	14.2857	25	12.5	13.0435	0	0	0	0	0	1	0	0	0	0	0	0	0	0	1	0	0	0	0	1	0	0	0
PPIG	Ppig	1	2	14.2857	25	12.5	13.0435	0	0	0	0	0	1	0	1	0	0	0	0	0	0	0	0	0	0	1	0	0	0	0
PRDM1	Prdm1	1	2	14.2857	25	12.5	13.0435	0	0	0	0	0	0	1	0	0	0	0	0	0	0	0	0	1	0	1	0	0	0	0
PREPL	Prepl	1	2	14.2857	25	12.5	13.0435	0	0	0	0	0	1	0	0	0	0	0	0	0	0	0	0	1	0	0	1	0	0	0
PRKAG2	Prkag2	1	2	14.2857	25	12.5	13.0435	0	0	0	0	0	1	0	0	0	0	0	0	0	0	0	0	0	0	0	1	0	1	0
PRKRIR	Prkrir	1	2	14.2857	0	12.5	13.0435	0	0	0	1	0	0	0	1	0	0	0	0	0	0	1	0	0	0	0	0	0	0	0
PRMT5	Prmt5	1	2	14.2857	0	12.5	13.0435	0	0	0	0	1	0	0	1	0	0	0	0	0	0	0	0	0	0	0	1	0	0	0
PROSC	Prosc	1	2	14.2857	0	12.5	13.0435	0	0	0	0	1	0	0	0	0	1	0	0	0	0	0	0	0	0	1	0	0	0	0
PROZ	Proz	1	2	14.2857	0	12.5	13.0435	0	0	0	0	1	0	0	0	1	0	0	0	0	0	0	0	0	0	1	0	0	0	0
PRPF40A	Prpf40a	1	2	14.2857	0	12.5	13.0435	0	0	0	1	0	0	0	0	1	0	0	0	0	0	0	0	0	0	1	0	0	0	0
PRRG1	Prrg1	1	2	14.2857	25	12.5	13.0435	0	1	0	0	0	0	0	1	0	0	0	0	0	0	0	0	1	0	0	0	0	0	0
PRSS12	Prss12	1	2	14.2857	0	12.5	13.0435	1	0	0	0	0	0	0	0	0	1	0	0	0	0	0	0	0	0	0	0	1	0	0
PSMA3	Psma3	1	2	14.2857	25	12.5	13.0435	0	0	0	0	0	1	0	0	0	0	0	0	0	0	0	0	0	0	1	1	0	0	0
PSMA6	Psma6	1	2	14.2857	25	12.5	13.0435	0	1	0	0	0	0	0	0	0	0	0	1	0	0	0	0	0	0	1	0	0	0	0
PSMC4	Psmc4	1	2	14.2857	0	12.5	13.0435	0	0	0	1	0	0	0	0	1	0	0	0	0	0	0	0	0	0	1	0	0	0	0
PSMC6	Psmc6	1	2	14.2857	25	12.5	13.0435	0	1	0	0	0	0	0	0	0	0	0	0	0	0	0	0	1	0	1	0	0	0	0
PSPC1	Pspc1	1	2	14.2857	0	12.5	13.0435	0	0	0	0	1	0	0	0	0	1	1	0	0	0	0	0	0	0	0	0	0	0	0
PTDSS1	Ptdss1	1	2	14.2857	0	12.5	13.0435	0	0	0	0	1	0	0	1	1	0	0	0	0	0	0	0	0	0	0	0	0	0	0
PTEN	Pten	1	2	14.2857	25	12.5	13.0435	0	0	0	0	0	0	1	0	1	0	0	0	0	0	0	0	0	0	1	0	0	0	0
PTPN12	Ptpn12	1	2	14.2857	0	12.5	13.0435	0	0	0	0	1	0	0	0	1	1	0	0	0	0	0	0	0	0	0	0	0	0	0
PUM2	Pum2	1	2	14.2857	0	12.5	13.0435	0	0	0	1	0	0	0	1	1	0	0	0	0	0	0	0	0	0	0	0	0	0	0
RAB11FIP2	Rab11fip2	1	2	14.2857	25	12.5	13.0435	0	0	0	0	0	1	0	1	0	0	0	0	0	0	0	0	0	0	1	0	0	0	0
RAB24	Rab24	1	2	14.2857	25	12.5	13.0435	0	0	0	0	0	1	0	1	0	1	0	0	0	0	0	0	0	0	0	0	0	0	0
RAC3	Rac3	1	2	14.2857	25	12.5	13.0435	0	0	0	0	0	1	0	0	0	1	0	0	0	0	0	0	0	0	0	0	1	0	0
RALA	Rala	1	2	14.2857	25	12.5	13.0435	0	0	0	0	0	1	0	0	0	0	0	0	0	0	0	0	0	0	1	0	0	0	1
RAMP3	Ramp3	1	2	14.2857	0	12.5	13.0435	0	0	0	0	1	0	0	0	0	1	0	0	0	0	0	0	0	0	0	0	1	0	0
RARRES2	Rarres2	1	2	14.2857	0	12.5	13.0435	0	0	0	0	1	0	0	0	0	0	0	0	0	0	1	0	0	0	0	0	0	1	0
RBM22	Rbm22	1	2	14.2857	0	12.5	13.0435	0	0	0	1	0	0	0	1	0	0	0	0	0	0	0	0	0	0	0	1	0	0	0
RBM47	Rbm47	1	2	14.2857	25	12.5	13.0435	0	0	0	0	0	0	1	0	0	0	0	0	0	0	0	0	0	0	0	0	1	0	1
RBMX2	Rbmx2	1	2	14.2857	0	12.5	13.0435	0	0	0	0	1	0	0	1	1	0	0	0	0	0	0	0	0	0	0	0	0	0	0
RBP7	Rbp7	1	2	14.2857	25	12.5	13.0435	0	0	0	0	0	0	1	0	0	0	0	1	0	0	0	0	0	0	0	0	0	0	1
RCBTB2	Rcbtb2	1	2	14.2857	0	12.5	13.0435	0	0	0	0	1	0	0	0	0	0	0	1	0	0	0	0	0	0	0	1	0	0	0
RELL1	Rell1	1	2	14.2857	0	12.5	13.0435	0	0	0	1	0	0	0	0	0	0	0	0	0	0	0	0	0	0	1	1	0	0	0
RERG	Rerg	1	2	14.2857	25	12.5	13.0435	0	1	0	0	0	0	0	0	0	0	0	0	0	1	0	0	0	0	0	0	1	0	0
RFC4	Rfc4	1	2	14.2857	0	12.5	13.0435	0	0	0	1	0	0	0	0	0	0	0	0	0	0	0	0	0	0	0	1	1	0	0
RHOC	Rhoc	1	2	14.2857	0	12.5	13.0435	0	0	0	1	0	0	0	0	1	0	0	0	0	0	0	0	0	0	0	0	0	0	1
RIT1	Rit1	1	2	14.2857	25	12.5	13.0435	0	0	1	0	0	0	0	1	0	0	0	0	0	0	0	0	0	0	0	1	0	0	0
RNF11	Rnf11	1	2	14.2857	0	12.5	13.0435	0	0	0	0	1	0	0	0	0	0	0	1	0	0	0	0	0	0	0	0	0	0	1
RNF146	Rnf146	1	2	14.2857	0	12.5	13.0435	0	0	0	0	1	0	0	1	0	0	0	0	0	0	0	0	0	1	0	0	0	0	0
RPL7L1	Rpl7l1	1	2	14.2857	25	12.5	13.0435	0	1	0	0	0	0	0	0	0	1	0	0	0	0	0	0	0	0	0	1	0	0	0
RPN1	Rpn1	1	2	14.2857	0	12.5	13.0435	0	0	0	1	0	0	0	1	0	0	0	0	0	0	0	0	0	0	1	0	0	0	0
RSPRY1	Rspry1	1	2	14.2857	0	12.5	13.0435	0	0	0	1	0	0	0	0	1	0	0	0	0	0	1	0	0	0	0	0	0	0	0
S100PBP	S100pbp	1	2	14.2857	25	12.5	13.0435	0	0	0	0	0	1	0	1	0	0	0	0	0	0	1	0	0	0	0	0	0	0	0
SCFD1	Scfd1	1	2	14.2857	0	12.5	13.0435	0	0	0	0	1	0	0	0	1	0	0	1	0	0	0	0	0	0	0	0	0	0	0
SEC13	Sec13	1	2	14.2857	0	12.5	13.0435	0	0	0	0	1	0	0	1	0	0	0	0	0	0	0	0	0	0	1	0	0	0	0
SEC24A	Sec24a	1	2	14.2857	0	12.5	13.0435	0	0	0	1	0	0	0	0	0	0	0	0	0	0	1	0	0	0	0	1	0	0	0
SEC63	Sec63	1	2	14.2857	25	12.5	13.0435	0	0	0	0	0	1	0	0	1	0	0	0	0	0	0	0	0	0	1	0	0	0	0
SELENBP1	Selenbp1	1	2	14.2857	0	12.5	13.0435	0	0	0	0	1	0	0	1	0	0	0	0	0	0	0	0	0	0	0	0	1	0	0
SETD6	Setd6	1	2	14.2857	25	12.5	13.0435	0	0	0	0	0	0	1	1	1	0	0	0	0	0	0	0	0	0	0	0	0	0	0
SETDB2	Setdb2	1	2	14.2857	25	12.5	13.0435	0	0	0	0	0	0	1	0	1	0	0	0	0	0	0	1	0	0	0	0	0	0	0
SF1	Sf1	1	2	14.2857	0	12.5	13.0435	0	0	0	1	0	0	0	0	0	0	0	0	0	0	1	0	0	0	0	1	0	0	0
SF3B1	Sf3b1	1	2	14.2857	0	12.5	13.0435	0	0	0	0	1	0	0	0	0	0	0	0	1	0	0	0	1	0	0	0	0	0	0
SFRS11	Sfrs11	1	2	14.2857	0	12.5	13.0435	0	0	0	0	1	0	0	1	1	0	0	0	0	0	0	0	0	0	0	0	0	0	0
SFRS12	Sfrs12	1	2	14.2857	25	12.5	13.0435	0	0	1	0	0	0	0	0	1	1	0	0	0	0	0	0	0	0	0	0	0	0	0
SFRS7	Sfrs7	1	2	14.2857	25	12.5	13.0435	0	1	0	0	0	0	0	0	1	1	0	0	0	0	0	0	0	0	0	0	0	0	0
SGTA	Sgta	1	2	14.2857	0	12.5	13.0435	0	0	0	1	0	0	0	0	0	0	0	0	1	0	1	0	0	0	0	0	0	0	0
SH3TC2	Sh3tc2	1	2	14.2857	25	12.5	13.0435	0	0	0	0	0	1	0	0	0	0	0	0	0	0	0	0	0	0	1	0	1	0	0
SIPA1	Sipa1	1	2	14.2857	0	12.5	13.0435	0	0	0	0	1	0	0	0	0	0	0	0	0	0	0	0	0	0	0	1	0	1	0
SLC15A3	Slc15a3	1	2	14.2857	25	12.5	13.0435	0	0	0	0	0	1	0	0	0	0	0	1	0	0	0	0	0	0	0	1	0	0	0
SLC16A2	Slc16a2	1	2	14.2857	0	12.5	13.0435	0	0	0	1	0	0	0	0	0	0	0	1	0	0	0	1	0	0	0	0	0	0	0
SLC17A3	Slc17a3	1	2	14.2857	0	12.5	13.0435	0	0	0	0	1	0	0	1	0	0	0	0	0	0	0	0	0	0	0	1	0	0	0
SLC25A26	Slc25a26	1	2	14.2857	25	12.5	13.0435	0	0	0	0	0	0	1	0	0	0	0	1	0	0	0	0	0	0	1	0	0	0	0
SLC26A11	Slc26a11	1	2	14.2857	25	12.5	13.0435	0	0	0	0	0	0	1	1	0	0	0	0	0	0	0	0	0	0	0	0	1	0	0
SLC34A2	Slc34a2	1	2	14.2857	0	12.5	13.0435	0	0	0	1	0	0	0	0	0	0	0	0	0	0	0	0	0	0	1	1	0	0	0
SLC39A14	Slc39a14	1	2	14.2857	0	12.5	13.0435	0	0	0	0	1	0	0	1	0	0	0	0	0	0	0	0	1	0	0	0	0	0	0
SLC4A7	Slc4a7	1	2	14.2857	25	12.5	13.0435	0	0	0	0	0	0	1	0	0	0	0	0	0	0	0	0	0	1	0	1	0	0	0
SLC9A1	Slc9a1	1	2	14.2857	0	12.5	13.0435	0	0	0	0	1	0	0	0	0	0	0	0	0	0	0	0	0	0	0	1	0	0	1
SLC9A2	Slc9a2	1	2	14.2857	0	12.5	13.0435	0	0	0	0	1	0	0	0	0	0	0	0	0	1	1	0	0	0	0	0	0	0	0
SLC9A3R1	Slc9a3r1	1	2	14.2857	0	12.5	13.0435	0	0	0	0	1	0	0	0	0	0	0	0	0	0	0	0	0	0	1	1	0	0	0
SLC9A8	Slc9a8	1	2	14.2857	25	12.5	13.0435	0	0	0	0	0	0	1	1	0	1	0	0	0	0	0	0	0	0	0	0	0	0	0
SLIT2	Slit2	1	2	14.2857	0	12.5	13.0435	0	0	0	0	1	0	0	0	0	1	0	0	0	0	0	0	0	0	1	0	0	0	0
SMARCB1	Smarcb1	1	2	14.2857	25	12.5	13.0435	0	0	0	0	0	1	0	0	0	0	0	0	0	0	0	0	1	0	0	1	0	0	0
SMARCD2	Smarcd2	1	2	14.2857	0	12.5	13.0435	0	0	0	0	1	0	0	0	0	0	0	0	1	0	0	0	0	0	0	0	1	0	0
SMG5	Smg5	1	2	14.2857	0	12.5	13.0435	0	0	0	1	0	0	0	1	0	0	0	0	0	0	0	0	1	0	0	0	0	0	0
SNRPC	Snrpc	1	2	14.2857	0	12.5	13.0435	0	0	0	1	0	0	0	0	1	0	0	0	0	0	0	0	0	0	0	1	0	0	0
SNX29	Snx29	1	2	14.2857	25	12.5	13.0435	0	0	0	0	0	1	0	0	0	0	0	0	0	0	0	0	0	0	1	1	0	0	0
SOX4	Sox4	1	2	14.2857	0	12.5	13.0435	0	0	0	1	0	0	0	0	0	0	0	0	0	0	0	0	1	0	1	0	0	0	0
SPARC	Sparc	1	2	14.2857	25	12.5	13.0435	0	1	0	0	0	0	0	1	0	0	0	0	0	0	0	0	0	0	0	1	0	0	0
SPEF2	Spef2	1	2	14.2857	25	12.5	13.0435	0	1	0	0	0	0	0	0	0	0	0	0	0	0	1	0	0	0	0	1	0	0	0
SPHK1	Sphk1	1	2	14.2857	0	12.5	13.0435	0	0	0	1	0	0	0	0	0	0	0	0	0	0	0	0	0	0	1	0	1	0	0
SRBD1	Srbd1	1	2	14.2857	25	12.5	13.0435	0	0	0	0	0	0	1	1	0	0	0	1	0	0	0	0	0	0	0	0	0	0	0
SRP72	Srp72	1	2	14.2857	0	12.5	13.0435	0	0	0	1	0	0	0	0	1	0	0	0	0	0	0	0	0	0	1	0	0	0	0
SSBP3	Ssbp3	1	2	14.2857	0	12.5	13.0435	0	0	0	0	1	0	0	0	0	0	0	0	0	0	1	0	0	0	0	0	0	0	1
ST6GALNAC5	St6galnac5	1	2	14.2857	0	12.5	13.0435	0	0	0	0	1	0	0	0	0	0	0	0	0	0	0	1	0	0	0	0	0	0	1
STAM2	Stam2	1	2	14.2857	25	12.5	13.0435	0	0	0	0	0	0	1	1	0	0	0	0	0	0	0	0	0	0	0	1	0	0	0
STARD3	Stard3	1	2	14.2857	0	12.5	13.0435	0	0	0	1	0	0	0	0	1	0	0	0	0	0	0	0	1	0	0	0	0	0	0
STAT6	Stat6	1	2	14.2857	0	12.5	13.0435	0	0	0	0	1	0	0	1	1	0	0	0	0	0	0	0	0	0	0	0	0	0	0
STRA13	Stra13	1	2	14.2857	0	12.5	13.0435	0	0	0	0	1	0	0	0	0	0	0	0	0	0	0	0	0	0	1	1	0	0	0
STX16	Stx16	1	2	14.2857	0	12.5	13.0435	0	0	0	0	1	0	0	0	1	0	0	0	0	0	0	1	0	0	0	0	0	0	0
STX3	Stx3	1	2	14.2857	25	12.5	13.0435	0	0	0	0	0	1	0	0	0	0	0	0	0	0	0	0	0	0	1	0	1	0	0
SUDS3	Suds3	1	2	14.2857	0	12.5	13.0435	0	0	0	1	0	0	0	0	1	0	0	0	0	0	0	0	0	0	0	1	0	0	0
TACC1	Tacc1	1	2	14.2857	25	12.5	13.0435	0	0	0	0	0	0	1	1	0	0	0	0	0	0	0	0	0	0	0	1	0	0	0
TAF1B	Taf1b	1	2	14.2857	0	12.5	13.0435	0	0	0	1	0	0	0	0	0	0	0	0	0	0	0	0	0	0	1	1	0	0	0
TAF4B	Taf4b	1	2	14.2857	0	12.5	13.0435	0	0	0	1	0	0	0	1	0	0	0	0	0	0	0	0	0	0	0	0	1	0	0
TAF9B	Taf9b	1	2	14.2857	0	12.5	13.0435	0	0	0	1	0	0	0	1	0	0	0	0	0	0	0	0	0	0	1	0	0	0	0
TARS2	Tars2	1	2	14.2857	0	12.5	13.0435	0	0	0	0	1	0	0	0	1	0	0	0	0	0	0	0	0	0	0	1	0	0	0
TBC1D23	Tbc1d23	1	2	14.2857	0	12.5	13.0435	0	0	0	1	0	0	0	0	1	0	0	0	0	0	0	0	0	0	0	0	0	0	1
TBC1D5	Tbc1d5	1	2	14.2857	0	12.5	13.0435	0	0	0	1	0	0	0	0	1	0	0	0	0	0	0	0	1	0	0	0	0	0	0
TC2N	Tc2n	1	2	14.2857	25	12.5	13.0435	0	0	0	0	0	1	0	0	1	0	0	0	0	0	1	0	0	0	0	0	0	0	0
TCEAL8	Tceal8	1	2	14.2857	25	12.5	13.0435	0	1	0	0	0	0	0	0	0	0	0	0	0	0	0	0	0	0	1	0	1	0	0
TCIRG1	Tcirg1	1	2	14.2857	0	12.5	13.0435	0	0	0	1	0	0	0	0	1	0	0	0	0	0	0	0	0	0	0	1	0	0	0
TGFA	Tgfa	1	2	14.2857	0	12.5	13.0435	0	0	0	0	1	0	0	0	0	0	0	0	0	0	0	0	0	1	0	0	1	0	0
TGFBI	Tgfbi	1	2	14.2857	0	12.5	13.0435	0	0	0	1	0	0	0	0	0	0	0	1	0	0	0	0	1	0	0	0	0	0	0
THOC3	Thoc3	1	2	14.2857	25	12.5	13.0435	0	0	0	0	0	0	1	1	0	0	0	0	0	0	0	0	1	0	0	0	0	0	0
TIMM9	Timm9	1	2	14.2857	25	12.5	13.0435	0	0	0	0	0	0	1	1	0	0	0	0	0	0	0	0	0	0	0	1	0	0	0
TM6SF2	Tm6sf2	1	2	14.2857	25	12.5	13.0435	0	1	0	0	0	0	0	0	0	0	0	0	0	1	0	0	0	0	0	1	0	0	0
TMCO3	Tmco3	1	2	14.2857	0	12.5	13.0435	0	0	0	0	1	0	0	0	0	0	0	0	0	0	0	0	0	1	0	1	0	0	0
TMEM165	Tmem165	1	2	14.2857	0	12.5	13.0435	0	0	0	0	1	0	0	1	0	0	0	0	0	1	0	0	0	0	0	0	0	0	0
TMEM177	Tmem177	1	2	14.2857	25	12.5	13.0435	0	0	0	0	0	1	0	1	0	0	0	0	0	0	0	0	0	0	0	1	0	0	0
TMEM19	Tmem19	1	2	14.2857	25	12.5	13.0435	0	0	0	0	0	0	1	0	0	0	0	0	0	0	0	0	0	0	1	1	0	0	0
TMEM209	Tmem209	1	2	14.2857	25	12.5	13.0435	0	0	0	0	0	1	0	0	1	0	0	0	0	0	0	0	0	0	0	1	0	0	0
TMEM55A	Tmem55a	1	2	14.2857	25	12.5	13.0435	0	0	1	0	0	0	0	0	0	1	0	0	0	1	0	0	0	0	0	0	0	0	0
TNFRSF12A	Tnfrsf12a	1	2	14.2857	0	12.5	13.0435	0	0	0	1	0	0	0	1	0	0	0	0	0	0	0	0	1	0	0	0	0	0	0
TNFSF10	Tnfsf10	1	2	14.2857	25	12.5	13.0435	0	0	0	0	0	1	0	0	0	0	0	0	0	0	0	0	1	0	0	0	0	0	1
TNNC1	Tnnc1	1	2	14.2857	0	12.5	13.0435	0	0	0	0	1	0	0	0	0	0	0	0	0	0	0	0	0	0	1	1	0	0	0
TNNI1	Tnni1	1	2	14.2857	25	12.5	13.0435	0	1	0	0	0	0	0	0	0	0	0	0	0	1	0	0	0	1	0	0	0	0	0
TNS3	Tns3	1	2	14.2857	0	12.5	13.0435	0	0	0	0	1	0	0	0	0	1	1	0	0	0	0	0	0	0	0	0	0	0	0
TOMM20	Tomm20	1	2	14.2857	25	12.5	13.0435	0	0	0	0	0	1	0	1	0	0	0	0	0	0	0	0	0	0	1	0	0	0	0
TPMT	Tpmt	1	2	14.2857	25	12.5	13.0435	0	1	0	0	0	0	0	0	1	0	0	0	0	0	0	0	0	0	1	0	0	0	0
TRAF5	Traf5	1	2	14.2857	25	12.5	13.0435	0	0	0	0	0	1	0	0	0	0	0	0	0	0	0	0	0	0	0	1	0	1	0
TRAM2	Tram2	1	2	14.2857	0	12.5	13.0435	0	0	0	1	0	0	0	1	0	0	0	0	0	0	1	0	0	0	0	0	0	0	0
TRAPPC9	Trappc9	1	2	14.2857	0	12.5	13.0435	0	0	0	0	1	0	0	1	0	0	0	0	0	0	0	0	0	0	0	1	0	0	0
TRPV4	Trpv4	1	2	14.2857	0	12.5	13.0435	0	0	0	1	0	0	0	0	0	0	0	0	0	0	0	0	0	0	1	0	0	0	1
TRUB2	Trub2	1	2	14.2857	0	12.5	13.0435	0	0	0	1	0	0	0	0	0	1	0	0	0	0	0	0	0	0	1	0	0	0	0
TSGA14	Tsga14	1	2	14.2857	25	12.5	13.0435	0	0	0	0	0	1	0	0	0	0	0	0	0	0	0	0	0	1	0	1	0	0	0
TSPO	Tspo	1	2	14.2857	0	12.5	13.0435	0	0	0	1	0	0	0	0	0	1	0	0	0	0	0	0	0	0	0	0	1	0	0
TSPYL2	Tspyl2	1	2	14.2857	0	12.5	13.0435	0	0	0	0	1	0	0	0	1	0	0	0	0	0	0	1	0	0	0	0	0	0	0
TTC23	Ttc23	1	2	14.2857	0	12.5	13.0435	0	0	0	0	1	0	0	1	0	0	0	0	0	0	0	0	0	0	0	1	0	0	0
TTYH3	Ttyh3	1	2	14.2857	0	12.5	13.0435	0	0	0	1	0	0	0	0	0	0	0	1	0	0	0	0	0	0	1	0	0	0	0
TUBG2	Tubg2	1	2	14.2857	0	12.5	13.0435	0	0	0	0	1	0	0	0	0	1	0	0	0	0	0	0	0	0	0	1	0	0	0
UBA3	Uba3	1	2	14.2857	0	12.5	13.0435	0	0	0	0	1	0	0	0	0	0	0	0	0	0	0	0	0	1	1	0	0	0	0
UBAP1	Ubap1	1	2	14.2857	25	12.5	13.0435	0	0	0	0	0	0	1	0	0	0	0	0	0	0	0	0	0	0	0	0	1	0	1
UFC1	Ufc1	1	2	14.2857	0	12.5	13.0435	0	0	0	1	0	0	0	0	0	1	0	0	0	0	0	0	0	0	0	1	0	0	0
UGT8	Ugt8a	1	2	14.2857	0	12.5	13.0435	0	0	0	0	1	0	0	0	0	0	0	0	0	0	0	1	0	1	0	0	0	0	0
UNC13A	Unc13a	1	2	14.2857	0	12.5	13.0435	0	0	0	0	1	0	0	0	0	0	0	0	0	1	0	1	0	0	0	0	0	0	0
USO1	Uso1	1	2	14.2857	0	12.5	13.0435	0	0	0	1	0	0	0	1	0	0	0	0	0	0	0	0	0	0	1	0	0	0	0
USP1	Usp1	1	2	14.2857	0	12.5	13.0435	0	0	0	1	0	0	0	0	1	0	0	0	0	0	0	0	0	0	1	0	0	0	0
VARS	Vars	1	2	14.2857	0	12.5	13.0435	0	0	0	1	0	0	0	0	0	0	0	0	0	0	0	0	0	1	0	1	0	0	0
VNN2	Vnn3	1	2	14.2857	25	12.5	13.0435	0	0	1	0	0	0	0	0	0	0	0	0	0	0	1	0	0	0	0	0	1	0	0
VPS11	Vps11	1	2	14.2857	0	12.5	13.0435	0	0	0	0	1	0	0	0	0	0	0	0	0	0	0	0	0	1	0	1	0	0	0
VPS13D	Vps13d	1	2	14.2857	25	12.5	13.0435	0	0	1	0	0	0	0	1	1	0	0	0	0	0	0	0	0	0	0	0	0	0	0
VTA1	Vta1	1	2	14.2857	25	12.5	13.0435	0	0	0	0	0	1	0	0	0	0	0	0	0	0	0	1	0	0	1	0	0	0	0
VWA1	Vwa1	1	2	14.2857	25	12.5	13.0435	0	1	0	0	0	0	0	0	0	0	0	0	0	0	0	0	0	0	1	0	0	1	0
WDR54	Wdr54	1	2	14.2857	25	12.5	13.0435	0	0	0	0	0	0	1	0	0	1	0	0	0	0	0	0	0	1	0	0	0	0	0
WDR76	Wdr76	1	2	14.2857	0	12.5	13.0435	0	0	0	1	0	0	0	1	0	0	0	0	0	0	0	0	0	0	0	1	0	0	0
WDR85	Wdr85	1	2	14.2857	0	12.5	13.0435	0	0	0	1	0	0	0	0	1	0	0	0	0	0	0	0	0	0	1	0	0	0	0
XPO6	Xpo6	1	2	14.2857	0	12.5	13.0435	0	0	0	0	1	0	0	1	0	0	0	0	0	0	0	0	0	0	0	1	0	0	0
YTHDC1	Ythdc1	1	2	14.2857	25	12.5	13.0435	0	0	0	0	0	1	0	1	1	0	0	0	0	0	0	0	0	0	0	0	0	0	0
ZC3HC1	Zc3hc1	1	2	14.2857	25	12.5	13.0435	0	1	0	0	0	0	0	0	1	0	0	0	0	0	0	0	0	0	0	1	0	0	0
ZCCHC14	Zcchc14	1	2	14.2857	25	12.5	13.0435	0	0	0	0	0	1	0	1	0	0	0	0	0	0	0	0	0	0	0	0	1	0	0
ZCCHC17	Zcchc17	1	2	14.2857	25	12.5	13.0435	0	0	0	0	0	1	0	0	0	0	0	0	0	0	1	0	0	0	0	0	1	0	0
ZDHHC23	Zdhhc23	1	2	14.2857	25	12.5	13.0435	0	0	0	0	0	0	1	0	0	0	0	0	1	0	0	0	0	0	0	1	0	0	0
ZFYVE1	Zfyve1	1	2	14.2857	25	12.5	13.0435	0	0	0	0	0	1	0	0	0	0	0	0	1	0	0	0	0	0	0	1	0	0	0
ZNF143	Zfp143	1	2	14.2857	0	12.5	13.0435	0	0	0	0	1	0	0	0	0	0	0	0	0	0	0	0	0	0	1	0	0	1	0
ZNF192	Zfp192	1	2	14.2857	0	12.5	13.0435	0	0	0	0	1	0	0	0	1	0	0	0	0	1	0	0	0	0	0	0	0	0	0
ZNF397	Zfp397	1	2	14.2857	25	12.5	13.0435	0	0	1	0	0	0	0	0	1	0	0	0	0	0	0	0	0	0	1	0	0	0	0
ZNF438	Zfp438	1	2	14.2857	25	12.5	13.0435	0	0	0	0	0	1	0	0	0	0	0	0	0	0	0	0	0	0	1	1	0	0	0
ZNF512	Zfp512	1	2	14.2857	0	12.5	13.0435	0	0	0	1	0	0	0	0	0	0	0	0	0	0	0	0	0	0	0	1	0	1	0
ZYX	Zyx	1	2	14.2857	25	12.5	13.0435	0	0	0	0	0	0	1	1	0	0	0	0	0	0	0	0	0	0	0	0	1	0	0
A_23_P213527	Gpr150	2	NA	28.5714	50	NA	8.69565	0	0	0	0	0	1	1	NA	NA	NA	NA	NA	NA	NA	NA	NA	NA	NA	NA	NA	NA	NA	NA
ACADSB	Acadsb	2	NA	28.5714	50	NA	8.69565	0	0	1	0	0	1	0	NA	NA	NA	NA	NA	NA	NA	NA	NA	NA	NA	NA	NA	NA	NA	NA
AF318328	Avil	2	NA	28.5714	50	NA	8.69565	0	0	0	0	0	1	1	NA	NA	NA	NA	NA	NA	NA	NA	NA	NA	NA	NA	NA	NA	NA	NA
ALKBH2	Alkbh2	2	NA	28.5714	50	NA	8.69565	0	0	0	0	0	1	1	NA	NA	NA	NA	NA	NA	NA	NA	NA	NA	NA	NA	NA	NA	NA	NA
ALPPL2	Akp5	2	NA	28.5714	25	NA	8.69565	0	1	0	0	1	0	0	NA	NA	NA	NA	NA	NA	NA	NA	NA	NA	NA	NA	NA	NA	NA	NA
AMIGO1	Amigo1	2	NA	28.5714	50	NA	8.69565	0	0	0	0	0	1	1	NA	NA	NA	NA	NA	NA	NA	NA	NA	NA	NA	NA	NA	NA	NA	NA
ANKAR	Ankar	2	NA	28.5714	50	NA	8.69565	0	0	0	0	0	1	1	NA	NA	NA	NA	NA	NA	NA	NA	NA	NA	NA	NA	NA	NA	NA	NA
ANKS6	Anks6	2	NA	28.5714	50	NA	8.69565	0	0	0	0	0	1	1	NA	NA	NA	NA	NA	NA	NA	NA	NA	NA	NA	NA	NA	NA	NA	NA
ARID3A	Arid3a	2	NA	28.5714	50	NA	8.69565	0	0	0	0	0	1	1	NA	NA	NA	NA	NA	NA	NA	NA	NA	NA	NA	NA	NA	NA	NA	NA
ARV1	Arv1	2	NA	28.5714	50	NA	8.69565	0	1	0	0	0	1	0	NA	NA	NA	NA	NA	NA	NA	NA	NA	NA	NA	NA	NA	NA	NA	NA
ATF7IP2	Atf7ip2	2	NA	28.5714	50	NA	8.69565	0	0	0	0	0	1	1	NA	NA	NA	NA	NA	NA	NA	NA	NA	NA	NA	NA	NA	NA	NA	NA
ATP9B	Atp9b	2	NA	28.5714	25	NA	8.69565	0	0	0	0	1	1	0	NA	NA	NA	NA	NA	NA	NA	NA	NA	NA	NA	NA	NA	NA	NA	NA
B3GNT6	B3gnt6	2	NA	28.5714	50	NA	8.69565	0	1	1	0	0	0	0	NA	NA	NA	NA	NA	NA	NA	NA	NA	NA	NA	NA	NA	NA	NA	NA
BCL3	Bcl3	2	NA	28.5714	50	NA	8.69565	0	1	0	0	0	1	0	NA	NA	NA	NA	NA	NA	NA	NA	NA	NA	NA	NA	NA	NA	NA	NA
BEX2	Bex2	2	NA	28.5714	50	NA	8.69565	0	1	0	0	0	1	0	NA	NA	NA	NA	NA	NA	NA	NA	NA	NA	NA	NA	NA	NA	NA	NA
BIRC2	Birc2	2	NA	28.5714	25	NA	8.69565	0	1	0	0	1	0	0	NA	NA	NA	NA	NA	NA	NA	NA	NA	NA	NA	NA	NA	NA	NA	NA
BPI	Bpi	2	NA	28.5714	50	NA	8.69565	0	1	0	0	0	1	0	NA	NA	NA	NA	NA	NA	NA	NA	NA	NA	NA	NA	NA	NA	NA	NA
BRCA1	Brca1	2	NA	28.5714	25	NA	8.69565	0	0	1	1	0	0	0	NA	NA	NA	NA	NA	NA	NA	NA	NA	NA	NA	NA	NA	NA	NA	NA
BYSL	Bysl	2	NA	28.5714	50	NA	8.69565	0	1	0	0	0	0	1	NA	NA	NA	NA	NA	NA	NA	NA	NA	NA	NA	NA	NA	NA	NA	NA
C10orf57	ENSMUSG00000021867,ENSMUSG00000072676	2	NA	28.5714	25	NA	8.69565	0	0	0	0	1	1	0	NA	NA	NA	NA	NA	NA	NA	NA	NA	NA	NA	NA	NA	NA	NA	NA
C11orf58	1110004F10Rik	2	NA	28.5714	25	NA	8.69565	0	0	0	1	0	1	0	NA	NA	NA	NA	NA	NA	NA	NA	NA	NA	NA	NA	NA	NA	NA	NA
C17orf89	1810043H04Rik	2	NA	28.5714	50	NA	8.69565	0	0	0	0	0	1	1	NA	NA	NA	NA	NA	NA	NA	NA	NA	NA	NA	NA	NA	NA	NA	NA
C17orf95	1110005A03Rik	2	NA	28.5714	25	NA	8.69565	0	1	0	1	0	0	0	NA	NA	NA	NA	NA	NA	NA	NA	NA	NA	NA	NA	NA	NA	NA	NA
C1orf107	AA408296	2	NA	28.5714	25	NA	8.69565	0	0	0	0	1	1	0	NA	NA	NA	NA	NA	NA	NA	NA	NA	NA	NA	NA	NA	NA	NA	NA
C1orf63	D4Wsu53e	2	NA	28.5714	25	NA	8.69565	1	0	0	0	0	1	0	NA	NA	NA	NA	NA	NA	NA	NA	NA	NA	NA	NA	NA	NA	NA	NA
C1QB	C1qb	2	NA	28.5714	50	NA	8.69565	0	0	0	0	0	1	1	NA	NA	NA	NA	NA	NA	NA	NA	NA	NA	NA	NA	NA	NA	NA	NA
C20orf7	2310003L22Rik	2	NA	28.5714	50	NA	8.69565	0	1	0	0	0	1	0	NA	NA	NA	NA	NA	NA	NA	NA	NA	NA	NA	NA	NA	NA	NA	NA
C3orf26	2610528E23Rik	2	NA	28.5714	50	NA	8.69565	0	1	0	0	0	1	0	NA	NA	NA	NA	NA	NA	NA	NA	NA	NA	NA	NA	NA	NA	NA	NA
C3orf34	1500031L02Rik	2	NA	28.5714	50	NA	8.69565	0	0	1	0	0	1	0	NA	NA	NA	NA	NA	NA	NA	NA	NA	NA	NA	NA	NA	NA	NA	NA
C6orf105	9530008L14Rik	2	NA	28.5714	50	NA	8.69565	0	0	0	0	0	1	1	NA	NA	NA	NA	NA	NA	NA	NA	NA	NA	NA	NA	NA	NA	NA	NA
C6orf25	AU023871	2	NA	28.5714	50	NA	8.69565	0	1	0	0	0	1	0	NA	NA	NA	NA	NA	NA	NA	NA	NA	NA	NA	NA	NA	NA	NA	NA
CA6	Car6	2	NA	28.5714	50	NA	8.69565	0	1	0	0	0	1	0	NA	NA	NA	NA	NA	NA	NA	NA	NA	NA	NA	NA	NA	NA	NA	NA
CABYR	Cabyr	2	NA	28.5714	25	NA	8.69565	0	0	0	1	0	1	0	NA	NA	NA	NA	NA	NA	NA	NA	NA	NA	NA	NA	NA	NA	NA	NA
CACNA1I	Cacna1i	2	NA	28.5714	50	NA	8.69565	0	0	0	0	0	1	1	NA	NA	NA	NA	NA	NA	NA	NA	NA	NA	NA	NA	NA	NA	NA	NA
CANT1	Cant1	2	NA	28.5714	50	NA	8.69565	0	0	0	0	0	1	1	NA	NA	NA	NA	NA	NA	NA	NA	NA	NA	NA	NA	NA	NA	NA	NA
CCDC17	RP23-233B9.8	2	NA	28.5714	50	NA	8.69565	0	0	0	0	0	1	1	NA	NA	NA	NA	NA	NA	NA	NA	NA	NA	NA	NA	NA	NA	NA	NA
CCDC85C	EG668158	2	NA	28.5714	50	NA	8.69565	0	0	0	0	0	1	1	NA	NA	NA	NA	NA	NA	NA	NA	NA	NA	NA	NA	NA	NA	NA	NA
CD300LF	Cd300lf	2	NA	28.5714	50	NA	8.69565	0	0	0	0	0	1	1	NA	NA	NA	NA	NA	NA	NA	NA	NA	NA	NA	NA	NA	NA	NA	NA
CD5	Cd5	2	NA	28.5714	50	NA	8.69565	0	0	0	0	0	1	1	NA	NA	NA	NA	NA	NA	NA	NA	NA	NA	NA	NA	NA	NA	NA	NA
CDC20	Cdc20	2	NA	28.5714	50	NA	8.69565	0	1	0	0	0	0	1	NA	NA	NA	NA	NA	NA	NA	NA	NA	NA	NA	NA	NA	NA	NA	NA
CDCA3	Cdca3	2	NA	28.5714	25	NA	8.69565	0	1	0	1	0	0	0	NA	NA	NA	NA	NA	NA	NA	NA	NA	NA	NA	NA	NA	NA	NA	NA
CDR2L	Cdr2l	2	NA	28.5714	50	NA	8.69565	0	1	0	0	0	1	0	NA	NA	NA	NA	NA	NA	NA	NA	NA	NA	NA	NA	NA	NA	NA	NA
CEBPD	Cebpd	2	NA	28.5714	50	NA	8.69565	0	1	0	0	0	0	1	NA	NA	NA	NA	NA	NA	NA	NA	NA	NA	NA	NA	NA	NA	NA	NA
CENPH	Cenph	2	NA	28.5714	50	NA	8.69565	0	1	0	0	0	1	0	NA	NA	NA	NA	NA	NA	NA	NA	NA	NA	NA	NA	NA	NA	NA	NA
CHDH	Chdh	2	NA	28.5714	50	NA	8.69565	0	1	0	0	0	0	1	NA	NA	NA	NA	NA	NA	NA	NA	NA	NA	NA	NA	NA	NA	NA	NA
CHI3L1	Chi3l1	2	NA	28.5714	50	NA	8.69565	0	1	0	0	0	0	1	NA	NA	NA	NA	NA	NA	NA	NA	NA	NA	NA	NA	NA	NA	NA	NA
CHRD	Chrd	2	NA	28.5714	25	NA	8.69565	0	1	0	1	0	0	0	NA	NA	NA	NA	NA	NA	NA	NA	NA	NA	NA	NA	NA	NA	NA	NA
CHSY1	Chsy1	2	NA	28.5714	50	NA	8.69565	0	0	0	0	0	1	1	NA	NA	NA	NA	NA	NA	NA	NA	NA	NA	NA	NA	NA	NA	NA	NA
CLEC4E	Clec4e	2	NA	28.5714	50	NA	8.69565	0	0	0	0	0	1	1	NA	NA	NA	NA	NA	NA	NA	NA	NA	NA	NA	NA	NA	NA	NA	NA
CNTNAP2	Cntnap2	2	NA	28.5714	50	NA	8.69565	0	0	0	0	0	1	1	NA	NA	NA	NA	NA	NA	NA	NA	NA	NA	NA	NA	NA	NA	NA	NA
COL19A1	Col19a1	2	NA	28.5714	50	NA	8.69565	0	0	0	0	0	1	1	NA	NA	NA	NA	NA	NA	NA	NA	NA	NA	NA	NA	NA	NA	NA	NA
COTL1	Cotl1	2	NA	28.5714	50	NA	8.69565	0	1	0	0	0	1	0	NA	NA	NA	NA	NA	NA	NA	NA	NA	NA	NA	NA	NA	NA	NA	NA
CPNE7	Cpne7	2	NA	28.5714	50	NA	8.69565	0	1	0	0	0	1	0	NA	NA	NA	NA	NA	NA	NA	NA	NA	NA	NA	NA	NA	NA	NA	NA
CR2	Cr2	2	NA	28.5714	25	NA	8.69565	0	0	0	0	1	1	0	NA	NA	NA	NA	NA	NA	NA	NA	NA	NA	NA	NA	NA	NA	NA	NA
CR625594	Evl	2	NA	28.5714	50	NA	8.69565	0	1	0	0	0	0	1	NA	NA	NA	NA	NA	NA	NA	NA	NA	NA	NA	NA	NA	NA	NA	NA
CTSD	Ctsd	2	NA	28.5714	50	NA	8.69565	0	0	0	0	0	1	1	NA	NA	NA	NA	NA	NA	NA	NA	NA	NA	NA	NA	NA	NA	NA	NA
CXCL2	Cxcl1	2	NA	28.5714	50	NA	8.69565	0	0	0	0	0	1	1	NA	NA	NA	NA	NA	NA	NA	NA	NA	NA	NA	NA	NA	NA	NA	NA
CXCR5	Cxcr5	2	NA	28.5714	50	NA	8.69565	0	0	0	0	0	1	1	NA	NA	NA	NA	NA	NA	NA	NA	NA	NA	NA	NA	NA	NA	NA	NA
CXorf65	Gm614	2	NA	28.5714	50	NA	8.69565	0	0	0	0	0	1	1	NA	NA	NA	NA	NA	NA	NA	NA	NA	NA	NA	NA	NA	NA	NA	NA
DBN1	Dbn1	2	NA	28.5714	25	NA	8.69565	0	0	0	1	0	1	0	NA	NA	NA	NA	NA	NA	NA	NA	NA	NA	NA	NA	NA	NA	NA	NA
DCT	Dct	2	NA	28.5714	25	NA	8.69565	0	0	0	0	1	0	1	NA	NA	NA	NA	NA	NA	NA	NA	NA	NA	NA	NA	NA	NA	NA	NA
DHX34	Dhx34	2	NA	28.5714	25	NA	8.69565	0	0	0	1	0	1	0	NA	NA	NA	NA	NA	NA	NA	NA	NA	NA	NA	NA	NA	NA	NA	NA
DKFZp761E198	Gm962	2	NA	28.5714	50	NA	8.69565	0	0	0	0	0	1	1	NA	NA	NA	NA	NA	NA	NA	NA	NA	NA	NA	NA	NA	NA	NA	NA
DLEC1	Dlec1	2	NA	28.5714	50	NA	8.69565	0	0	0	0	0	1	1	NA	NA	NA	NA	NA	NA	NA	NA	NA	NA	NA	NA	NA	NA	NA	NA
DNAJC5G	Dnajc5g	2	NA	28.5714	50	NA	8.69565	0	1	0	0	0	0	1	NA	NA	NA	NA	NA	NA	NA	NA	NA	NA	NA	NA	NA	NA	NA	NA
DOK4	Dok4	2	NA	28.5714	50	NA	8.69565	0	0	0	0	0	1	1	NA	NA	NA	NA	NA	NA	NA	NA	NA	NA	NA	NA	NA	NA	NA	NA
DSC1	Dsc1	2	NA	28.5714	50	NA	8.69565	0	0	0	0	0	1	1	NA	NA	NA	NA	NA	NA	NA	NA	NA	NA	NA	NA	NA	NA	NA	NA
DUSP3	Dusp3	2	NA	28.5714	25	NA	8.69565	0	0	0	0	1	0	1	NA	NA	NA	NA	NA	NA	NA	NA	NA	NA	NA	NA	NA	NA	NA	NA
EIF3E	Eif3e	2	NA	28.5714	50	NA	8.69565	0	1	0	0	0	1	0	NA	NA	NA	NA	NA	NA	NA	NA	NA	NA	NA	NA	NA	NA	NA	NA
EPHX2	Ephx2	2	NA	28.5714	50	NA	8.69565	0	0	0	0	0	1	1	NA	NA	NA	NA	NA	NA	NA	NA	NA	NA	NA	NA	NA	NA	NA	NA
EPS15L1	Eps15l1	2	NA	28.5714	50	NA	8.69565	0	0	0	0	0	1	1	NA	NA	NA	NA	NA	NA	NA	NA	NA	NA	NA	NA	NA	NA	NA	NA
ERCC2	Ercc2	2	NA	28.5714	25	NA	8.69565	0	1	0	1	0	0	0	NA	NA	NA	NA	NA	NA	NA	NA	NA	NA	NA	NA	NA	NA	NA	NA
ERCC8	Ercc8	2	NA	28.5714	25	NA	8.69565	0	1	0	0	1	0	0	NA	NA	NA	NA	NA	NA	NA	NA	NA	NA	NA	NA	NA	NA	NA	NA
EVL	Evl	2	NA	28.5714	25	NA	8.69565	0	0	0	0	1	0	1	NA	NA	NA	NA	NA	NA	NA	NA	NA	NA	NA	NA	NA	NA	NA	NA
FAM113B	Fam113b	2	NA	28.5714	50	NA	8.69565	0	0	0	0	0	1	1	NA	NA	NA	NA	NA	NA	NA	NA	NA	NA	NA	NA	NA	NA	NA	NA
FAM162A	Fam162a	2	NA	28.5714	50	NA	8.69565	0	0	0	0	0	1	1	NA	NA	NA	NA	NA	NA	NA	NA	NA	NA	NA	NA	NA	NA	NA	NA
FAM35A	3110001K24Rik	2	NA	28.5714	25	NA	8.69565	0	1	0	1	0	0	0	NA	NA	NA	NA	NA	NA	NA	NA	NA	NA	NA	NA	NA	NA	NA	NA
FAM8A1	C78339	2	NA	28.5714	50	NA	8.69565	0	0	0	0	0	1	1	NA	NA	NA	NA	NA	NA	NA	NA	NA	NA	NA	NA	NA	NA	NA	NA
FAR2	Far2	2	NA	28.5714	50	NA	8.69565	0	0	0	0	0	1	1	NA	NA	NA	NA	NA	NA	NA	NA	NA	NA	NA	NA	NA	NA	NA	NA
FBXL16	Fbxl16	2	NA	28.5714	50	NA	8.69565	0	0	0	0	0	1	1	NA	NA	NA	NA	NA	NA	NA	NA	NA	NA	NA	NA	NA	NA	NA	NA
FGFBP3	Fgfbp3	2	NA	28.5714	50	NA	8.69565	0	0	0	0	0	1	1	NA	NA	NA	NA	NA	NA	NA	NA	NA	NA	NA	NA	NA	NA	NA	NA
FGR	Fgr	2	NA	28.5714	50	NA	8.69565	0	0	0	0	0	1	1	NA	NA	NA	NA	NA	NA	NA	NA	NA	NA	NA	NA	NA	NA	NA	NA
FITM2	D930001I22Rik	2	NA	28.5714	50	NA	8.69565	0	0	0	0	0	1	1	NA	NA	NA	NA	NA	NA	NA	NA	NA	NA	NA	NA	NA	NA	NA	NA
FOSL1	Fosl1	2	NA	28.5714	25	NA	8.69565	0	1	0	0	1	0	0	NA	NA	NA	NA	NA	NA	NA	NA	NA	NA	NA	NA	NA	NA	NA	NA
FPR2	Fpr2	2	NA	28.5714	50	NA	8.69565	0	0	0	0	0	1	1	NA	NA	NA	NA	NA	NA	NA	NA	NA	NA	NA	NA	NA	NA	NA	NA
GHRL	Ghrl	2	NA	28.5714	50	NA	8.69565	0	0	0	0	0	1	1	NA	NA	NA	NA	NA	NA	NA	NA	NA	NA	NA	NA	NA	NA	NA	NA
GON4L	5830417I10Rik	2	NA	28.5714	50	NA	8.69565	0	0	0	0	0	1	1	NA	NA	NA	NA	NA	NA	NA	NA	NA	NA	NA	NA	NA	NA	NA	NA
GPA33	Gpa33	2	NA	28.5714	50	NA	8.69565	0	0	0	0	0	1	1	NA	NA	NA	NA	NA	NA	NA	NA	NA	NA	NA	NA	NA	NA	NA	NA
GPER	Gper	2	NA	28.5714	50	NA	8.69565	0	0	0	0	0	1	1	NA	NA	NA	NA	NA	NA	NA	NA	NA	NA	NA	NA	NA	NA	NA	NA
GPN1	Gpn1	2	NA	28.5714	25	NA	8.69565	0	0	0	1	0	1	0	NA	NA	NA	NA	NA	NA	NA	NA	NA	NA	NA	NA	NA	NA	NA	NA
GPR132	Gpr132	2	NA	28.5714	25	NA	8.69565	0	0	0	0	1	0	1	NA	NA	NA	NA	NA	NA	NA	NA	NA	NA	NA	NA	NA	NA	NA	NA
GPR177	Gpr177	2	NA	28.5714	50	NA	8.69565	0	0	0	0	0	1	1	NA	NA	NA	NA	NA	NA	NA	NA	NA	NA	NA	NA	NA	NA	NA	NA
GZMB	Gzmb	2	NA	28.5714	50	NA	8.69565	0	0	0	0	0	1	1	NA	NA	NA	NA	NA	NA	NA	NA	NA	NA	NA	NA	NA	NA	NA	NA
HABP4	Habp4	2	NA	28.5714	50	NA	8.69565	0	0	0	0	0	1	1	NA	NA	NA	NA	NA	NA	NA	NA	NA	NA	NA	NA	NA	NA	NA	NA
HIST1H2BD	Hist1h2bp	2	NA	28.5714	25	NA	8.69565	0	0	0	0	1	1	0	NA	NA	NA	NA	NA	NA	NA	NA	NA	NA	NA	NA	NA	NA	NA	NA
HMGB1	Hmg1l1	2	NA	28.5714	25	NA	8.69565	0	0	0	1	0	1	0	NA	NA	NA	NA	NA	NA	NA	NA	NA	NA	NA	NA	NA	NA	NA	NA
HPCAL4	Hpcal4	2	NA	28.5714	50	NA	8.69565	0	1	0	0	0	1	0	NA	NA	NA	NA	NA	NA	NA	NA	NA	NA	NA	NA	NA	NA	NA	NA
HSD17B8	H2-Ke6	2	NA	28.5714	50	NA	8.69565	0	0	0	0	0	1	1	NA	NA	NA	NA	NA	NA	NA	NA	NA	NA	NA	NA	NA	NA	NA	NA
HTR7	Htr7	2	NA	28.5714	25	NA	8.69565	1	1	0	0	0	0	0	NA	NA	NA	NA	NA	NA	NA	NA	NA	NA	NA	NA	NA	NA	NA	NA
ICOS	Icos	2	NA	28.5714	50	NA	8.69565	0	1	0	0	0	1	0	NA	NA	NA	NA	NA	NA	NA	NA	NA	NA	NA	NA	NA	NA	NA	NA
ICT1	Ict1	2	NA	28.5714	25	NA	8.69565	0	0	0	1	0	0	1	NA	NA	NA	NA	NA	NA	NA	NA	NA	NA	NA	NA	NA	NA	NA	NA
IL1B	Il1b	2	NA	28.5714	50	NA	8.69565	0	0	0	0	0	1	1	NA	NA	NA	NA	NA	NA	NA	NA	NA	NA	NA	NA	NA	NA	NA	NA
IRF1	Irf1	2	NA	28.5714	25	NA	8.69565	0	0	0	1	0	1	0	NA	NA	NA	NA	NA	NA	NA	NA	NA	NA	NA	NA	NA	NA	NA	NA
ITGAX	Itgax	2	NA	28.5714	50	NA	8.69565	0	0	0	0	0	1	1	NA	NA	NA	NA	NA	NA	NA	NA	NA	NA	NA	NA	NA	NA	NA	NA
KCNE1	Kcne1	2	NA	28.5714	50	NA	8.69565	0	0	0	0	0	1	1	NA	NA	NA	NA	NA	NA	NA	NA	NA	NA	NA	NA	NA	NA	NA	NA
KCNE3	Kcne3	2	NA	28.5714	50	NA	8.69565	0	0	1	0	0	1	0	NA	NA	NA	NA	NA	NA	NA	NA	NA	NA	NA	NA	NA	NA	NA	NA
KCNK7	Kcnk7	2	NA	28.5714	50	NA	8.69565	0	1	0	0	0	0	1	NA	NA	NA	NA	NA	NA	NA	NA	NA	NA	NA	NA	NA	NA	NA	NA
KCNN4	Kcnn4	2	NA	28.5714	25	NA	8.69565	0	0	0	0	1	0	1	NA	NA	NA	NA	NA	NA	NA	NA	NA	NA	NA	NA	NA	NA	NA	NA
KIAA1430	4933411K20Rik	2	NA	28.5714	25	NA	8.69565	0	0	0	1	0	1	0	NA	NA	NA	NA	NA	NA	NA	NA	NA	NA	NA	NA	NA	NA	NA	NA
KIAA1539	B230312A22Rik	2	NA	28.5714	50	NA	8.69565	0	1	0	0	0	1	0	NA	NA	NA	NA	NA	NA	NA	NA	NA	NA	NA	NA	NA	NA	NA	NA
KLHL34	Klhl34	2	NA	28.5714	50	NA	8.69565	0	0	0	0	0	1	1	NA	NA	NA	NA	NA	NA	NA	NA	NA	NA	NA	NA	NA	NA	NA	NA
LARP4	Larp4	2	NA	28.5714	25	NA	8.69565	0	0	0	1	0	1	0	NA	NA	NA	NA	NA	NA	NA	NA	NA	NA	NA	NA	NA	NA	NA	NA
LAT	Lat	2	NA	28.5714	25	NA	8.69565	0	0	0	1	0	0	1	NA	NA	NA	NA	NA	NA	NA	NA	NA	NA	NA	NA	NA	NA	NA	NA
LEF1	Lef1	2	NA	28.5714	50	NA	8.69565	0	0	0	0	0	1	1	NA	NA	NA	NA	NA	NA	NA	NA	NA	NA	NA	NA	NA	NA	NA	NA
LIG1	Lig1	2	NA	28.5714	25	NA	8.69565	0	0	0	0	1	0	1	NA	NA	NA	NA	NA	NA	NA	NA	NA	NA	NA	NA	NA	NA	NA	NA
LILRA5	EG232801	2	NA	28.5714	25	NA	8.69565	0	0	0	0	1	1	0	NA	NA	NA	NA	NA	NA	NA	NA	NA	NA	NA	NA	NA	NA	NA	NA
LMNB1	Lmnb1	2	NA	28.5714	50	NA	8.69565	0	0	0	0	0	1	1	NA	NA	NA	NA	NA	NA	NA	NA	NA	NA	NA	NA	NA	NA	NA	NA
LRRC56	Lrrc56	2	NA	28.5714	50	NA	8.69565	0	0	0	0	0	1	1	NA	NA	NA	NA	NA	NA	NA	NA	NA	NA	NA	NA	NA	NA	NA	NA
LTA	Lta	2	NA	28.5714	50	NA	8.69565	0	1	0	0	0	0	1	NA	NA	NA	NA	NA	NA	NA	NA	NA	NA	NA	NA	NA	NA	NA	NA
LYPLA1	Lypla1	2	NA	28.5714	0	NA	8.69565	0	0	0	1	1	0	0	NA	NA	NA	NA	NA	NA	NA	NA	NA	NA	NA	NA	NA	NA	NA	NA
LYRM2	Lyrm2	2	NA	28.5714	25	NA	8.69565	0	1	0	1	0	0	0	NA	NA	NA	NA	NA	NA	NA	NA	NA	NA	NA	NA	NA	NA	NA	NA
MADCAM1	Madcam1	2	NA	28.5714	50	NA	8.69565	0	1	0	0	0	1	0	NA	NA	NA	NA	NA	NA	NA	NA	NA	NA	NA	NA	NA	NA	NA	NA
MAGEH1	Mageh1	2	NA	28.5714	25	NA	8.69565	1	0	0	0	0	1	0	NA	NA	NA	NA	NA	NA	NA	NA	NA	NA	NA	NA	NA	NA	NA	NA
MAP3K3	Map3k3	2	NA	28.5714	50	NA	8.69565	0	0	0	0	0	1	1	NA	NA	NA	NA	NA	NA	NA	NA	NA	NA	NA	NA	NA	NA	NA	NA
MED7	Havcr2	2	NA	28.5714	25	NA	8.69565	0	1	0	0	1	0	0	NA	NA	NA	NA	NA	NA	NA	NA	NA	NA	NA	NA	NA	NA	NA	NA
MEFV	Mefv	2	NA	28.5714	50	NA	8.69565	0	1	0	0	0	0	1	NA	NA	NA	NA	NA	NA	NA	NA	NA	NA	NA	NA	NA	NA	NA	NA
METTL5	Mettl5	2	NA	28.5714	25	NA	8.69565	0	0	0	1	0	1	0	NA	NA	NA	NA	NA	NA	NA	NA	NA	NA	NA	NA	NA	NA	NA	NA
MOSC1	Mosc1	2	NA	28.5714	50	NA	8.69565	0	0	0	0	0	1	1	NA	NA	NA	NA	NA	NA	NA	NA	NA	NA	NA	NA	NA	NA	NA	NA
MRPL20	Mrpl20	2	NA	28.5714	25	NA	8.69565	0	1	0	1	0	0	0	NA	NA	NA	NA	NA	NA	NA	NA	NA	NA	NA	NA	NA	NA	NA	NA
MRPL3	Mrpl3	2	NA	28.5714	25	NA	8.69565	0	1	0	0	1	0	0	NA	NA	NA	NA	NA	NA	NA	NA	NA	NA	NA	NA	NA	NA	NA	NA
MTIF2	Mtif2	2	NA	28.5714	25	NA	8.69565	0	0	0	1	0	1	0	NA	NA	NA	NA	NA	NA	NA	NA	NA	NA	NA	NA	NA	NA	NA	NA
[truncated: 1,957 more rows]
